# Supplementary material for: Transcriptome analysis indicates improved adipose tissue function in growing Iberian pig fed olive by-products based diets
Source: Front Genet. 2025 May 16;16:1571393. doi: 10.3389/fgene.2025.1571393 (PMC12122448; doi:10.3389/fgene.2025.1571393)
Supplement: Supplementary file 1 [file Table1.xlsx]

## Sheet: S1 Table
Supplementary Table S1. Analytical composition (g/100 g dry matter) and fatty acid composition (g/100g total lipids) of the feeds used in the experiment.
	By-products			Growing feeds[1]
	Olive pulp	Crude Olive Cake		C_CF	DOP_CF	WCOC_CF
Analytical composition
Dry matter	91.2	28.8		89.1	90.9	89.7
Crude protein	7.5	10.3		19.4	16.2	27.9
Ether extract	10.8	8.4		4	6.4	1.9
Crude fibre	22	42		4.6	21.4	5.5
Ashes	3.4	6.5		7.3	10.4	11.1
ME MJ/kg DM	9.5	7.3		14.2	8.9	13.2
Fatty acid composition[2]
C16:0	13.6	13.81		19.56	12.68	17.55
C18:0	3.27	3.91		6.92	3.96	3.82
C18:1	66	69.17		36.15	59.14	25.51
C18:2	13.4	9.78		31	19.33	46.21
C18:3	1.08	0.87		2.8	1.95	4.96
[1] Control (C_CF), dry (DOP_CF) and wet (WCOC_CF) compound feeds during the growing period.
[2] Major fatty acids of the 12 total fatty acids identified

## Sheet: S2 Table
Supplementary Table S2 . Ingredients (g/1000 g fresh matter) of compound feeds used throughout the experiment.
	Growing feeds[1]
	C_CF	DOP_CF	WCOC_CF
Barley	421.5		416
Wheat	250	110	-
Soybean meal, 44% Crude protein	255	155.3	500
Animal fat	20	-	-
Olive pulp	-	450	-
Cereal straw	-	250	-
L-Lysine 50	-	2.2	-
DL-Methionine	-	1	1
L-Threonine	-	1	1
Calcium carbonate	10		12
Dicalcium phosphate	20	15	38
Sodium chloride	8	2	14
Binder	10	10	10
Vitamin and mineral premix[2]	5.5	3.5	8
[1] Control (C_CF), dry (DOP_CF) and wet (WCOC_DF) compound feed during the growing period.
[2] Provided (per kg of premix): 166500 IU retinol as retinyl acetate, 33300 IU cholecalciferol, 1100 mg DL-a-tocopherol as DL-a-tocopheryl acetate, 40 mg menadione as menadione sodium bisulfite, 32 mg thiamine, 100 mg riboflavin, 66 mg pyridoxine, 1600 mg biotin, 74 mg cyanocobalamin, 15 mg folic acid, 500 mg nicotinic acid, 268 mg D-pantothenic acid as calcium pantothenate, 668 mg Cu as CuSO4·5…

## Sheet: S3 Table
Supplementary Table S3. Genes selected for RT-qPCR validation carried out on Iberian pigs, primer name, sequence and amplicon size.
Primer	Forward	Reverse	Amplicon Size
CLU	GCTTCTTTAACCGGGAGCCT	GCCTGGTGGATCATGTCGAA	181
ATF3	ACCCCTCGAGATGTCAGTCAC	CTCCTCAATTTGGGCCTTCAGTTC	193
LGALS3	GCCTCGCATGCTGATAACAA	GCAACCTTGAAGTGGTCAGG	255
KIT	TCGCAGCGGGTATGATGTGTAT	TAAGGAATTGCGTTGGGTCTATG	141
CSF1R	CAAACAACGCCACCTTCCAAAACA	GGCCCTCCAGCACCGTCCTTC	150
HMGCR	TCGCAGATGGCATGACTCGT	CTGACCTGGACTGGAAACGG	204
KERA	GTGGCCTTCCTGAGACTAAACC	AGGGCATATCACAGAGACATTCAC	198
OLR1	GTCTTTGGATGCCCAACTGC	CTCCCAGAGCCATGAGTTGT	136
PCK1	CCCGGGCTGGAAAGTGGAGTGC	CGCCCCCGTCGCTGGTCT	203
RUNX1	TGTGATGGCAGGCAATGACGAA	TTGCGGTGGGTTTGTGAAGACG	163

## Sheet: S4 Table
Supplementary Table S4. Total number of raw reads and percentage of mapped reads per sample of Iberian pig.
Sample ID	Raw Reads, n	Mapped results, %
DOP_1	35351460	83.37
DOP_2	39459237	87.98
DOP_3	46142060	89.95
DOP_4	39284348	88.06
DOP_5	46863716	86.64
Control_1	36624940	89.4
Control_2	30431950	88.78
Control_3	33152326	84.62
Control_4	45910807	85.37
Control_5	42019773	81.28
WCOC_1	37896033	86.24
WCOC_2	40331336	81.55
WCOC_3	37309248	91.42
WCOC_4	35053889	89.46
WCOC_5	40882968	88.89

## Sheet: S5 Table
Supplementary Table S5. Gene of DOP and C groups, logarithm of fold change (log2FC), p-value, q-value and gene type corresponding to differentially expressed genes on backfat of Iberian pigs
ensembl_gene_id	Gene	baseMean	log2FC	lfcSE	stat	p-value	padj
ENSSSCG00000010512	SLIT1	42.7778	6.58565	1.98082	3.32471	0.000885116	0.0282918
ENSSSCG00000002279	GPX2	14.7375	5.35688	1.39133	3.8502	0.000118022	0.00842461
ENSSSCG00000027762	TNFRSF11B	11.8077	4.17893	0.886852	4.7121	2.45e-06	0.000624611
ENSSSCG00000030681	MYBPH	594.628	4.08438	1.02908	3.96897	7.22e-05	0.00615473
ENSSSCG00000037823	ANKRD34A	27.9051	3.93235	1.10375	3.56272	0.000367034	0.0172613
ENSSSCG00000002467	ASB2	710.097	3.87352	1.14628	3.37921	0.000726946	0.0255747
ENSSSCG00000030113	SHISA2	243.515	3.82618	1.11481	3.43215	0.000598817	0.022616
ENSSSCG00000014128	CKMT2	965.499	3.79129	1.10517	3.4305	0.00060247	0.022616
ENSSSCG00000006754	AMPD1	1260.8	3.72558	1.21952	3.05496	0.00225092	0.0478554
ENSSSCG00000032923	PRND	33.4229	3.69828	0.614274	6.02057	1.74e-09	3.67e-06
ENSSSCG00000036865	SDS	86.545	3.66859	1.19875	3.06035	0.00221082	0.0475503
ENSSSCG00000026597	SLC38A4	69.669	3.60932	0.943278	3.82636	0.000130051	0.00891535
ENSSSCG00000034820	MAFA	42.3539	3.58265	0.990721	3.61621	0.000298951	0.0151797
ENSSSCG00000016200	PRKAG3	252.596	3.57383	1.1811	3.02585	0.00247935	0.0496786
ENSSSCG00000003662	NT5C1A	285.088	3.56518	1.16076	3.07141	0.00213051	0.046846
ENSSSCG00000022679	COCH	17.1246	3.46043	0.808413	4.28052	1.86e-05	0.00257485
ENSSSCG00000035320	ASB14	40.0947	3.43191	0.882031	3.89092	9.99e-05	0.00755541
ENSSSCG00000035521	KLHL38	60.5244	3.33452	0.713904	4.67082	3e-06	0.000714965
ENSSSCG00000006174	JPH1	693.582	3.28095	1.07313	3.05738	0.00223284	0.0477249
ENSSSCG00000007022	ANK1	78.7788	3.16272	0.906991	3.48704	0.00048839	0.0202141
ENSSSCG00000027684	TRIM63	165.99	3.14227	0.880593	3.56835	0.000359231	0.017178
ENSSSCG00000022693	LBX1	21.3149	3.12058	1.00224	3.1136	0.00184821	0.0431425
ENSSSCG00000029241	ASB10	113.076	3.08239	0.983705	3.13345	0.00172764	0.0417737
ENSSSCG00000005456	MUSK	18.1277	3.0649	0.988183	3.10155	0.0019251	0.0441736
ENSSSCG00000011885	FBXO40	745.503	3.0215	0.932469	3.24033	0.00119393	0.0326368
ENSSSCG00000011286	KLHL40	258.305	3.01569	0.971936	3.10276	0.00191723	0.0441326
ENSSSCG00000012911	CARNS1	523.606	2.96938	0.9166	3.23956	0.00119715	0.0326368
ENSSSCG00000002315	SLC8A3	80.9993	2.95994	0.874985	3.38284	0.000717394	0.0252989
ENSSSCG00000002140	KLHL33	325.598	2.93392	0.936454	3.13302	0.00173021	0.0417737
ENSSSCG00000039673	ASB16	268.974	2.93259	0.836818	3.50445	0.00045755	0.0193165
ENSSSCG00000014113	HOMER1	269.695	2.89786	0.849399	3.41166	0.00064568	0.023557
ENSSSCG00000036363	PDE4C	212.323	2.89699	0.807039	3.58966	0.000331113	0.0162451
ENSSSCG00000009134	EGF	373.869	2.79049	0.880407	3.16955	0.00152677	0.0390304
ENSSSCG00000016606	ASB15	122.863	2.7653	0.912824	3.02939	0.00245051	0.049471
ENSSSCG00000034569	OBSCN	5273.81	2.61147	0.734242	3.55668	0.000375567	0.0172888
ENSSSCG00000026232	FAM184B	58.2492	2.59096	0.759113	3.41314	0.0006422	0.023488
ENSSSCG00000010640	NRAP	1989.59	2.52792	0.774882	3.26233	0.001105	0.0317719
ENSSSCG00000037835	TRIM7	114.335	2.49012	0.640088	3.89028	0.000100128	0.00755541
ENSSSCG00000031868	XK	66.0346	2.48797	0.717517	3.46748	0.000525369	0.0210376
ENSSSCG00000012133	ASB11	83.146	2.48673	0.683178	3.63994	0.000272699	0.0143907
ENSSSCG00000028387	CNKSR1	85.791	2.43525	0.654251	3.7222	0.000197497	0.0117205
ENSSSCG00000011646	KY	457.992	2.42539	0.721797	3.36021	0.000778842	0.0264556
ENSSSCG00000006829	SYPL2	1074.68	2.40434	0.770228	3.12159	0.00179876	0.042425
ENSSSCG00000017282	SCN4A	650.247	2.38627	0.780256	3.05831	0.00222587	0.0477249
ENSSSCG00000008153	SLC9A2	74.2988	2.37104	0.676199	3.50641	0.000454188	0.0192919
ENSSSCG00000021129	PFKM	3038.39	2.35557	0.772842	3.04793	0.00230421	0.0484276
ENSSSCG00000032193	NKAIN1	28.3102	2.35183	0.633695	3.7113	0.0002062	0.0119016
ENSSSCG00000003644	FHL3	1062.2	2.24141	0.716933	3.12639	0.00176967	0.0423116
ENSSSCG00000013022	PYGM	16514.8	2.16659	0.680138	3.18552	0.00144495	0.0373916
ENSSSCG00000004367	POPDC3	78.5973	2.1649	0.689706	3.13888	0.00169594	0.0414888
ENSSSCG00000029275	PPARGC1A	41.5862	2.1413	0.681063	3.14406	0.00166621	0.0411704
ENSSSCG00000032053	ST8SIA5	26.506	2.13187	0.64171	3.32217	0.000893218	0.0282918
ENSSSCG00000023215	MAOB	60.4836	2.12331	0.596209	3.56136	0.000368945	0.0172613
ENSSSCG00000015334	PDK4	1416	2.10514	0.523766	4.01924	5.84e-05	0.00553029
ENSSSCG00000022209	ITGB1BP2	70.8123	2.09667	0.684535	3.06292	0.00219192	0.0473506
ENSSSCG00000028331	IL1R2	25.1183	2.09655	0.579908	3.61532	0.00029998	0.0151798
ENSSSCG00000011397	SLC38A3	124.273	2.08402	0.528112	3.94617	7.94e-05	0.0065187
ENSSSCG00000038602	SOGA3	15.5824	2.05193	0.656085	3.12753	0.00176279	0.0422157
ENSSSCG00000007917	RBFOX1	354.548	1.949	0.486508	4.0061	6.17e-05	0.00572194
ENSSSCG00000026453	ACSM5	68.1446	1.93393	0.589577	3.28019	0.00103736	0.0306561
ENSSSCG00000004399	SLC22A16	103.916	1.91413	0.467198	4.09704	4.18e-05	0.00438524
ENSSSCG00000012594	IL13RA2	214.204	1.91156	0.267885	7.13572	9.63e-13	1.42e-08
ENSSSCG00000036145	PRKAA2	873.301	1.89384	0.621687	3.0463	0.0023168	0.0485291
ENSSSCG00000011582	CAND2	455.216	1.88561	0.468315	4.02636	5.66e-05	0.00543517
ENSSSCG00000024018	SLC16A3	192.147	1.85891	0.545812	3.40576	0.000659798	0.0239537
ENSSSCG00000024481	PDE4DIP	5754.38	1.85113	0.603739	3.06611	0.00216866	0.0470852
ENSSSCG00000005249	FAM189A2	106.417	1.82511	0.573513	3.18234	0.00146091	0.0377386
ENSSSCG00000009927	FAM222A	13.6411	1.8243	0.469737	3.88367	0.00010289	0.00771731
ENSSSCG00000004570	TPM1	15272.2	1.82361	0.532537	3.42439	0.000616182	0.0229337
ENSSSCG00000009646	ADAM7	9.83395	1.77337	0.581904	3.04753	0.00230732	0.0484276
ENSSSCG00000026894	NFE2L3	48.3801	1.74687	0.461335	3.78655	0.000152753	0.00988758
ENSSSCG00000036569	PTP4A3	2127.56	1.72772	0.522018	3.3097	0.000933964	0.0286496
ENSSSCG00000017792	CORO6	531.289	1.71414	0.553547	3.09665	0.00195719	0.0444394
ENSSSCG00000003793	LRRC7	79.8217	1.70104	0.517536	3.2868	0.00101331	0.0301261
ENSSSCG00000006196	SLCO5A1	46.3698	1.69636	0.55792	3.04051	0.00236178	0.0486646
ENSSSCG00000003217	JOSD2	4020.18	1.66161	0.526365	3.15676	0.00159534	0.0400898
ENSSSCG00000003143	MAMSTR	92.3344	1.62906	0.474711	3.4317	0.000599815	0.022616
ENSSSCG00000038453	SYNPO	2331.37	1.57081	0.494206	3.17845	0.00148064	0.0381815
ENSSSCG00000005089	SIX4	177.929	1.56261	0.414875	3.76647	0.000165573	0.0105
ENSSSCG00000006810	KCNC4	59.7639	1.5479	0.489744	3.16063	0.0015743	0.0397571
ENSSSCG00000010926	SYT2	38.2687	1.54325	0.407645	3.78576	0.000153239	0.00988758
ENSSSCG00000014256	FBN2	57.3347	1.51337	0.379324	3.98966	6.62e-05	0.0058733
ENSSSCG00000004725	ZNF106	5959.18	1.49491	0.340585	4.38924	1.14e-05	0.00173675
ENSSSCG00000015333	ASB4	113.849	1.4756	0.454854	3.24412	0.00117814	0.0325706
ENSSSCG00000024872	CPT1C	47.4615	1.46585	0.354366	4.13653	3.53e-05	0.00391725
ENSSSCG00000000020	PHF21B	22.2275	1.4436	0.41607	3.46962	0.000521199	0.0209273
ENSSSCG00000025672	RAVER2	102.931	1.42576	0.454643	3.13599	0.00171272	0.0416237
ENSSSCG00000007744	PHKG1	357.877	1.41297	0.450028	3.13974	0.001691	0.0414888
ENSSSCG00000003821	KANK4	42.7778	1.40706	0.315099	4.46545	7.99e-06	0.00137281
ENSSSCG00000004281	KCNQ5	250.225	1.38913	0.412254	3.3696	0.00075278	0.0259494
ENSSSCG00000000633	YBX3	11206.4	1.36573	0.363382	3.7584	0.000171006	0.0106168
ENSSSCG00000015790	SLC25A4	2469.1	1.35863	0.366705	3.70496	0.000211425	0.0121086
ENSSSCG00000008991	FRAS1	147.093	1.34817	0.346569	3.89006	0.000100221	0.00755541
ENSSSCG00000015584	PROX1	22.8536	1.34425	0.41271	3.25714	0.00112542	0.0319772
ENSSSCG00000015799	KLKB1	98.4555	1.34206	0.293954	4.56555	4.98e-06	0.00104707
ENSSSCG00000017186	RNF157	820.413	1.34117	0.339828	3.94661	7.93e-05	0.0065187
ENSSSCG00000003805	PDE4B	422.587	1.32264	0.288997	4.57664	4.72e-06	0.00102671
ENSSSCG00000006635	SEMA6C	1334.14	1.30232	0.353595	3.68308	0.00023043	0.0127522
ENSSSCG00000024517	AKAP6	382.107	1.28737	0.419774	3.06681	0.00216355	0.0470852
ENSSSCG00000001004	SLC22A23	131.339	1.28113	0.421217	3.0415	0.00235404	0.0486646
ENSSSCG00000024809	CLCN4	132.387	1.27731	0.35463	3.60182	0.000316002	0.0157745
ENSSSCG00000016216	TUBA4A	1181.78	1.25826	0.400449	3.14212	0.00167731	0.0412951
ENSSSCG00000039947	KCNJ2	133.356	1.25073	0.371272	3.36876	0.000755059	0.0259494
ENSSSCG00000039573	SLPI	1853.31	1.24923	0.362435	3.44676	0.000567344	0.0220607
ENSSSCG00000037416	CLIC5	1828.61	1.24245	0.393729	3.1556	0.00160166	0.0401802
ENSSSCG00000014838	PGM2L1	490.667	1.24204	0.396712	3.13083	0.00174312	0.0418802
ENSSSCG00000037153	FEM1A	1417.33	1.23781	0.392842	3.1509	0.00162769	0.0404282
ENSSSCG00000028052	OBSL1	592.703	1.2267	0.321886	3.81096	0.000138425	0.0092134
ENSSSCG00000009388	KCNRG	22.6741	1.21616	0.362972	3.35057	0.000806449	0.027082
ENSSSCG00000000997	PPP1R3G	35.1113	1.20748	0.381255	3.16712	0.00153959	0.0392224
ENSSSCG00000010300	MSS51	547.558	1.20312	0.322788	3.72728	0.000193561	0.0115792
ENSSSCG00000005366	NCBP1	1491.2	1.19904	0.366368	3.27277	0.00106499	0.0310994
ENSSSCG00000039609	ANKRD33B	770.108	1.19901	0.35046	3.42125	0.000623336	0.0231417
ENSSSCG00000010647	ADRB1	167.288	1.18811	0.391209	3.03701	0.00238934	0.0488988
ENSSSCG00000016018	FRZB	457.285	1.17712	0.270604	4.34998	1.36e-05	0.00199183
ENSSSCG00000031271	STRADB	1082.96	1.17617	0.346175	3.39763	0.000679732	0.0244373
ENSSSCG00000023710	REEP1	356.441	1.17369	0.251891	4.65954	3.17e-06	0.000743309
ENSSSCG00000015402	CACNA2D1	2224.9	1.17314	0.359051	3.26735	0.0010856	0.0315143
ENSSSCG00000006703	PRKAB2	1164.56	1.16836	0.32959	3.5449	0.000392763	0.0176441
ENSSSCG00000039640	CDC34	2286.53	1.15393	0.34759	3.3198	0.000900823	0.0282918
ENSSSCG00000030395	ASB5	1164.24	1.15043	0.309646	3.7153	0.000202963	0.011807
ENSSSCG00000012557	NUP62CL	87.7685	1.12062	0.224934	4.98198	6.29e-07	0.000206656
ENSSSCG00000008721	ABLIM2	1000.31	1.11971	0.368774	3.03629	0.00239507	0.0489483
ENSSSCG00000046747	DNAH3	29.6651	1.11476	0.332888	3.34877	0.000811714	0.0271121
ENSSSCG00000011698	GYG1	1078.23	1.10992	0.366595	3.02765	0.00246463	0.0495618
ENSSSCG00000028741	DNMT3L	29.0866	1.10275	0.357478	3.08482	0.00203677	0.0455721
ENSSSCG00000011727	PTX3	267.478	1.09688	0.319002	3.43847	0.000585007	0.0224216
ENSSSCG00000001872	LINGO1	288.207	1.09162	0.341336	3.19807	0.0013835	0.036487
ENSSSCG00000025729	IRS1	852.221	1.07789	0.303887	3.54701	0.000389629	0.0176441
ENSSSCG00000011022	SVIL	3031.36	1.0762	0.286916	3.75094	0.000176173	0.0108464
ENSSSCG00000003407	CASZ1	328.026	1.07021	0.270326	3.95895	7.53e-05	0.00628433
ENSSSCG00000011500	KBTBD8	115.373	1.05652	0.338483	3.12135	0.00180025	0.042425
ENSSSCG00000002844	PHKB	3301.75	1.03414	0.308863	3.34823	0.000813294	0.0271121
ENSSSCG00000035199	PTGES3L	231.589	1.02065	0.322367	3.16611	0.00154492	0.0392906
ENSSSCG00000007857	ACSM3	24.9458	1.01962	0.331132	3.07918	0.00207571	0.0461213
ENSSSCG00000021053	GIPR	102.692	1.01531	0.305617	3.32217	0.000893197	0.0282918
ENSSSCG00000003399	RBP7	1165	1.01083	0.327707	3.08454	0.00203865	0.0455721
ENSSSCG00000023279	SH3TC2	51.0355	1.00945	0.286153	3.52765	0.00041927	0.0183288
ENSSSCG00000001478	BMP5	246.183	1.00268	0.326188	3.07392	0.00211269	0.0465928
ENSSSCG00000010947	FBP2	1482.46	0.997925	0.328393	3.03881	0.00237513	0.0486754
ENSSSCG00000010046	GNAZ	35.9259	0.99772	0.322806	3.09077	0.00199637	0.0449662
ENSSSCG00000028172	FAM78A	583.443	0.99315	0.29805	3.33216	0.000861735	0.0278621
ENSSSCG00000009794	MLXIP	1189.75	0.982653	0.214153	4.58856	4.46e-06	0.000984302
ENSSSCG00000006137	WWP1	1828.4	0.979512	0.319964	3.06132	0.00220366	0.0475348
ENSSSCG00000005393	PLPPR1	33.1118	0.965356	0.286618	3.36809	0.000756915	0.0259494
ENSSSCG00000013273	CHST1	196.844	0.964487	0.296905	3.24847	0.00116028	0.0322961
ENSSSCG00000032693	MAPK12	1171.51	0.964333	0.286865	3.36163	0.000774841	0.0263803
ENSSSCG00000004318	RRAGD	469.09	0.963871	0.198176	4.86371	1.15e-06	0.000333783
ENSSSCG00000036049	PEG10	200.454	0.960926	0.278672	3.44823	0.000564264	0.0219988
ENSSSCG00000039896	TMEM38B	206.18	0.950884	0.31339	3.03419	0.00241186	0.0491554
ENSSSCG00000023186	CA4	153.573	0.948176	0.225999	4.19549	2.72e-05	0.00335264
ENSSSCG00000027190	PEX26	1712.09	0.931379	0.278582	3.34329	0.000827919	0.0273065
ENSSSCG00000017068	FAXDC2	304.156	0.899996	0.178955	5.02918	4.93e-07	0.000174597
ENSSSCG00000017255	ABCA5	315.123	0.8973	0.219193	4.09365	4.25e-05	0.00438768
ENSSSCG00000009486	SLITRK6	430.106	0.889849	0.190497	4.6712	2.99e-06	0.000714965
ENSSSCG00000009709	MFAP3L	299.037	0.88065	0.235659	3.73697	0.000186249	0.0112787
ENSSSCG00000015403	HGF	671.178	0.879798	0.255845	3.43879	0.000584322	0.0224216
ENSSSCG00000004729	GANC	982.637	0.869457	0.278866	3.11784	0.00182184	0.0428655
ENSSSCG00000027197	DYRK1B	1198.09	0.865618	0.256384	3.37626	0.000734793	0.0256682
ENSSSCG00000016582	GARIN1B	79.1129	0.86279	0.256581	3.36264	0.000772014	0.0263448
ENSSSCG00000015052	USP28	964.114	0.862722	0.234447	3.67981	0.000233406	0.0127837
ENSSSCG00000014007	FLT4	221.43	0.859582	0.249958	3.43891	0.000584068	0.0224216
ENSSSCG00000034516	CDKL1	224.114	0.859233	0.157239	5.46452	4.64e-08	3.98e-05
ENSSSCG00000006307	RCSD1	954.034	0.853322	0.272549	3.13089	0.00174277	0.0418802
ENSSSCG00000017995	USP43	118.348	0.830098	0.193485	4.29024	1.78e-05	0.00248791
ENSSSCG00000012591	AMOT	1655.35	0.80576	0.24779	3.25178	0.00114684	0.0320334
ENSSSCG00000021375	HS6ST2	67.1341	0.800927	0.215303	3.72	0.000199221	0.0117279
ENSSSCG00000012545	IL1RAPL2	69.2851	0.796425	0.210921	3.77594	0.000159405	0.0101524
ENSSSCG00000011972	FILIP1L	922.305	0.788841	0.254542	3.09906	0.00194138	0.0443405
ENSSSCG00000009477	EDNRB	694.431	0.779984	0.185198	4.21163	2.54e-05	0.00316956
ENSSSCG00000028997	HOXA9	840.047	0.775577	0.148932	5.20761	1.91e-07	9.52e-05
ENSSSCG00000012548	PWWP3B	680.369	0.773055	0.229523	3.36809	0.00075691	0.0259494
ENSSSCG00000015247	ZBTB44	1697.98	0.770815	0.216599	3.55873	0.000372655	0.0172613
ENSSSCG00000038618	RFLNB	313.024	0.768425	0.181991	4.22232	2.42e-05	0.00308009
ENSSSCG00000008842	KIT	307.996	0.768425	0.193704	3.967	7.28e-05	0.00615473
ENSSSCG00000010455	SLC16A12	255.763	0.767327	0.222952	3.44167	0.000578139	0.0224215
ENSSSCG00000001801	BTBD1	1546.48	0.759603	0.245801	3.09032	0.00199938	0.0449662
ENSSSCG00000025996	MTUS2	92.7665	0.759418	0.251048	3.02499	0.00248641	0.0497148
ENSSSCG00000005530	LHX6	807.217	0.758522	0.233061	3.2546	0.00113552	0.0320334
ENSSSCG00000005490	WHRN	59.3692	0.754712	0.222337	3.39446	0.00068765	0.0245428
ENSSSCG00000001765	ADAMTS7	601.957	0.754701	0.157968	4.77755	1.77e-06	0.000476709
ENSSSCG00000013599	ANGPTL4	1204.61	0.751463	0.192883	3.89595	9.78e-05	0.00752768
ENSSSCG00000000573	KCNJ8	561.8	0.750385	0.173978	4.31311	1.61e-05	0.0023093
ENSSSCG00000035402	RGS9	1083.77	0.749264	0.219449	3.41429	0.000639482	0.0234466
ENSSSCG00000003379	KLHL21	1234.28	0.746814	0.216541	3.44883	0.000563021	0.0219988
ENSSSCG00000009132	ENPEP	341.01	0.743474	0.20498	3.62705	0.000286676	0.0148109
ENSSSCG00000016111	FZD7	233.601	0.724718	0.171181	4.23362	2.3e-05	0.00298054
ENSSSCG00000037890	ZNF853	197.281	0.72368	0.218545	3.31135	0.000928474	0.0286447
ENSSSCG00000009889	ALDH2	2387.29	0.722993	0.234924	3.07756	0.002087	0.0463026
ENSSSCG00000023522	TGM2	2889.36	0.722794	0.196454	3.67921	0.000233961	0.0127837
ENSSSCG00000028327	RHOBTB1	1131.21	0.715256	0.197173	3.62756	0.000286113	0.0148109
ENSSSCG00000016062	NABP1	613.033	0.704255	0.205364	3.42931	0.000605122	0.0226362
ENSSSCG00000026180	NRXN1	111.991	0.702118	0.202635	3.46493	0.000530365	0.0211231
ENSSSCG00000003101	HIF3A	220.508	0.70173	0.228065	3.07689	0.00209172	0.0463313
ENSSSCG00000002351	PTGR2	197.951	0.691816	0.162099	4.26787	1.97e-05	0.00267525
ENSSSCG00000027992	MST1R	702.616	0.691615	0.153836	4.4958	6.93e-06	0.00124891
ENSSSCG00000030309	NDRG2	3925.41	0.679732	0.21221	3.20311	0.00135952	0.0360186
ENSSSCG00000025651	GFM1	1370.43	0.678291	0.219561	3.08931	0.00200622	0.0450515
ENSSSCG00000016652	LRRN3	267.927	0.675736	0.203946	3.3133	0.000922012	0.0285611
ENSSSCG00000011695	AGTR1	961.135	0.66698	0.179244	3.72108	0.000198376	0.0117248
ENSSSCG00000034994	AKAP1	557.62	0.659731	0.163193	4.04264	5.29e-05	0.00516492
ENSSSCG00000002389	VASH1	1000.14	0.658775	0.19439	3.38894	0.000701627	0.0248615
ENSSSCG00000030268	ZFAND5	2079.18	0.649382	0.187068	3.47137	0.00051782	0.0209222
ENSSSCG00000003729	RNF125	2473.53	0.649081	0.188825	3.43746	0.000587191	0.0224216
ENSSSCG00000005467	HSDL2	1291.83	0.647848	0.170315	3.80382	0.000142483	0.00939882
ENSSSCG00000013879	SLC27A1	756.973	0.644833	0.163817	3.93629	8.28e-05	0.00657391
ENSSSCG00000017755	NOS2	364.911	0.644753	0.201631	3.1977	0.0013853	0.036487
ENSSSCG00000015631	GRB10	1862.07	0.643699	0.163239	3.94329	8.04e-05	0.00654676
ENSSSCG00000035371	CSGALNACT1	553.699	0.641187	0.172645	3.71391	0.000204084	0.0118256
ENSSSCG00000021588	DAPK2	741.251	0.638124	0.165089	3.86533	0.000110941	0.00807519
ENSSSCG00000022901	KLHDC3	1788.89	0.637915	0.179397	3.55588	0.00037672	0.0172888
ENSSSCG00000005040	GNPNAT1	1739.66	0.636946	0.179683	3.54483	0.000392861	0.0176441
ENSSSCG00000006141	CA3	88686.2	0.629413	0.18939	3.32336	0.0008894	0.0282918
ENSSSCG00000011195	GALNT15	182.492	0.621483	0.200405	3.10113	0.00192782	0.0441736
ENSSSCG00000039103	ADIPOQ	140281	0.620072	0.175179	3.53964	0.000400666	0.0178321
ENSSSCG00000011810	BCL6	1904.8	0.619996	0.148945	4.16259	3.15e-05	0.0036324
ENSSSCG00000026161	E2F6	692.446	0.619204	0.16055	3.85678	0.000114893	0.00829054
ENSSSCG00000008988	CCNG2	708.492	0.588006	0.180558	3.25661	0.00112751	0.0319772
ENSSSCG00000000958	DYRK2	691.097	0.586965	0.192891	3.04298	0.00234246	0.0486125
ENSSSCG00000016705	HOXA3	405.714	0.586318	0.175232	3.34595	0.000820005	0.0271536
ENSSSCG00000008689	ZFYVE28	202.07	-0.580471	0.141781	-4.09415	4.24e-05	0.00438768
ENSSSCG00000013583	CAMSAP3	230.713	-0.591817	0.194409	-3.04419	0.00233311	0.0486125
ENSSSCG00000020813	FAM20C	1183.02	-0.594553	0.196287	-3.029	0.00245361	0.049471
ENSSSCG00000012007	HSPA13	499.962	-0.595086	0.150991	-3.94121	8.11e-05	0.00654676
ENSSSCG00000008261	HK2	7925.31	-0.596744	0.181387	-3.28989	0.00100227	0.0299182
ENSSSCG00000009798	B3GNT4	284.636	-0.600183	0.19824	-3.02756	0.00246534	0.0495618
ENSSSCG00000035420	HES4	1935.09	-0.604724	0.182624	-3.31131	0.000928586	0.0286447
ENSSSCG00000040421	HMG20B	2233.89	-0.606797	0.11709	-5.18231	2.19e-07	9.7e-05
ENSSSCG00000006620	TUFT1	232.987	-0.614704	0.183617	-3.34776	0.000814683	0.0271121
ENSSSCG00000025969	PTPRR	116.823	-0.615742	0.191136	-3.22148	0.0012753	0.0341994
ENSSSCG00000021464	SOAT1	726.823	-0.62592	0.180146	-3.47451	0.000511794	0.0209222
ENSSSCG00000034632	PDXP	161.508	-0.626949	0.191503	-3.27383	0.00106099	0.0310439
ENSSSCG00000004971	TLE3	2161.06	-0.627597	0.150384	-4.17329	3e-05	0.00354895
ENSSSCG00000011033	VIM	72915.3	-0.632445	0.143208	-4.41626	1e-05	0.00157857
ENSSSCG00000034551	SCX	157.947	-0.635838	0.204277	-3.11263	0.0018543	0.0432162
ENSSSCG00000023362	RHBDF2	532.47	-0.637572	0.20248	-3.14881	0.00163937	0.0405752
ENSSSCG00000002263	SLCO3A1	1143.24	-0.647359	0.167101	-3.87406	0.000107038	0.0078833
ENSSSCG00000006481	GPATCH4	345.017	-0.648235	0.208319	-3.11175	0.00185984	0.0432554
ENSSSCG00000028411	MC5R	109.663	-0.656675	0.205273	-3.19903	0.0013789	0.0364484
ENSSSCG00000026078	GLCE	1534.8	-0.663228	0.138049	-4.8043	1.55e-06	0.000424923
ENSSSCG00000024206	CPPED1	285.459	-0.674589	0.215847	-3.12532	0.00177614	0.0423546
ENSSSCG00000038853	GPR137B	609.443	-0.675519	0.197601	-3.41859	0.000629457	0.0232521
ENSSSCG00000006688	ANKRD35	237.486	-0.676947	0.20485	-3.3046	0.000951126	0.0289174
ENSSSCG00000038423	GLA	413.999	-0.690082	0.173961	-3.96688	7.28e-05	0.00615473
ENSSSCG00000029662	RASSF4	1015.34	-0.693062	0.192832	-3.59413	0.000325475	0.0160844
ENSSSCG00000021696	NRSN1	455.375	-0.693551	0.227915	-3.04303	0.00234209	0.0486125
ENSSSCG00000022004	SH3BP2	1755.07	-0.69377	0.173717	-3.99368	6.51e-05	0.00586131
ENSSSCG00000017355	GRN	5584.16	-0.697149	0.22873	-3.04791	0.00230442	0.0484276
ENSSSCG00000016872	HMGCS1	2826.68	-0.716656	0.178941	-4.00498	6.2e-05	0.00572194
ENSSSCG00000034746	CAPN8	628.446	-0.717496	0.235104	-3.05182	0.00227455	0.0480126
ENSSSCG00000003744	MOCOS	380.188	-0.727506	0.22532	-3.22876	0.00124327	0.0335572
ENSSSCG00000015710	ACTR3	3210.63	-0.749655	0.217947	-3.43962	0.000582521	0.0224216
ENSSSCG00000006957	RHPN1	162.831	-0.753793	0.2282	-3.30321	0.000955841	0.0290011
ENSSSCG00000017415	ODAD4	1766.98	-0.754827	0.246295	-3.06473	0.00217867	0.0472024
ENSSSCG00000007664	AGFG2	633.236	-0.757498	0.18404	-4.11594	3.86e-05	0.00415893
ENSSSCG00000003848	LRP8	174.246	-0.763512	0.206907	-3.69012	0.000224147	0.012577
ENSSSCG00000010525	PI4K2A	1080.86	-0.770021	0.219936	-3.50111	0.000463324	0.0194783
ENSSSCG00000039862	TRIB3	936.404	-0.772886	0.244391	-3.16249	0.00156425	0.0397137
ENSSSCG00000014049	UNC5A	479.929	-0.775723	0.255231	-3.0393	0.00237131	0.0486646
ENSSSCG00000011884	HCLS1	853.864	-0.778088	0.235099	-3.30962	0.000934218	0.0286496
ENSSSCG00000040847	AP1S3	68.2886	-0.785877	0.239811	-3.27707	0.00104889	0.0307628
ENSSSCG00000040207	P2RY2	254.51	-0.798334	0.189434	-4.21432	2.51e-05	0.00316395
ENSSSCG00000040793	CTSD	23928	-0.801916	0.221441	-3.62135	0.00029307	0.0150361
ENSSSCG00000031493	CYBA	738.524	-0.811415	0.268182	-3.02562	0.00248124	0.0496786
ENSSSCG00000009141	MCUB	330.271	-0.811671	0.220614	-3.67914	0.000234019	0.0127837
ENSSSCG00000033413	NRTN	72.52	-0.816897	0.212087	-3.85172	0.000117293	0.00841324
ENSSSCG00000005944	NDRG1	1577.8	-0.822183	0.252839	-3.25181	0.00114674	0.0320334
ENSSSCG00000001914	LOXL1	469.541	-0.833353	0.245207	-3.39857	0.000677397	0.0244127
ENSSSCG00000012137	BMX	39.3736	-0.842849	0.269975	-3.12195	0.00179657	0.042425
ENSSSCG00000005177	SH3GL2	122.049	-0.865546	0.219839	-3.93718	8.24e-05	0.00657391
ENSSSCG00000025447	MID1IP1	4650.71	-0.869268	0.194049	-4.47963	7.48e-06	0.00131577
ENSSSCG00000037508	GSN	81128.7	-0.872692	0.27378	-3.18757	0.00143472	0.0372242
ENSSSCG00000002456	CHGA	696.356	-0.873113	0.267457	-3.2645	0.00109658	0.0316467
ENSSSCG00000013731	DNASE2	398.625	-0.88078	0.251725	-3.49897	0.000467055	0.0194996
ENSSSCG00000039311	NCS1	570.71	-0.887219	0.170519	-5.20307	1.96e-07	9.52e-05
ENSSSCG00000022105	SUCNR1	133.885	-0.887253	0.247988	-3.5778	0.000346501	0.0166772
ENSSSCG00000031518	STARD4	155.04	-0.888708	0.273219	-3.25273	0.00114301	0.0320334
ENSSSCG00000032452	WFS1	805.059	-0.895473	0.23426	-3.82256	0.000132075	0.00895204
ENSSSCG00000025179	NECAP1	1075.64	-0.901184	0.271111	-3.32404	0.000887224	0.0282918
ENSSSCG00000008796	RBM47	1821.67	-0.906684	0.193917	-4.67563	2.93e-06	0.000714965
ENSSSCG00000007522	CTSZ	6589.26	-0.908212	0.259717	-3.49693	0.000470651	0.0195347
ENSSSCG00000014080	HMGCR	811.645	-0.908853	0.167223	-5.43499	5.48e-08	4.05e-05
ENSSSCG00000012890	TCIRG1	238.65	-0.912363	0.247281	-3.68958	0.000224621	0.012577
ENSSSCG00000012001	ROBO1	2570.66	-0.921349	0.190487	-4.83682	1.32e-06	0.000373124
ENSSSCG00000026142	TNK1	40.5226	-0.924158	0.283286	-3.26227	0.00110522	0.0317719
ENSSSCG00000023169	CA10	189.815	-0.926077	0.254792	-3.63464	0.00027837	0.0145858
ENSSSCG00000042089	KCTD11	59.1002	-0.938192	0.296829	-3.16071	0.00157382	0.0397571
ENSSSCG00000013049	RCOR2	288.167	-0.961346	0.278195	-3.45566	0.000548949	0.0218045
ENSSSCG00000006087	CPQ	557.61	-0.972264	0.25211	-3.8565	0.000115022	0.00829054
ENSSSCG00000033541	NAT8L	2123.83	-0.980132	0.248172	-3.94941	7.83e-05	0.00650347
ENSSSCG00000011755	NCEH1	588.572	-0.980352	0.282299	-3.47274	0.000515182	0.0209222
ENSSSCG00000015136	UBASH3B	408.384	-0.999058	0.309453	-3.22847	0.00124454	0.0335572
ENSSSCG00000005164	HACD4	272.147	-1.01315	0.3297	-3.07295	0.00211956	0.0466746
ENSSSCG00000023666	CTSB	19776.4	-1.02466	0.268627	-3.81445	0.000136487	0.00916696
ENSSSCG00000027183	FSTL5	140.076	-1.03934	0.340538	-3.05205	0.00227282	0.0480126
ENSSSCG00000038521	CHAC1	49.2051	-1.05041	0.329277	-3.19005	0.0014225	0.0371357
ENSSSCG00000039395	GAS2L2	190.394	-1.0512	0.255684	-4.11135	3.93e-05	0.00421083
ENSSSCG00000036785	MTMR7	292.413	-1.05279	0.285357	-3.68936	0.000224817	0.012577
ENSSSCG00000001770	CTSH	4957.28	-1.05436	0.271644	-3.88141	0.000103855	0.00775029
ENSSSCG00000005970	SQLE	1159.01	-1.08381	0.164205	-6.60037	4.1e-11	3.03e-07
ENSSSCG00000039556	KCNQ1	359.743	-1.08577	0.260681	-4.16514	3.11e-05	0.00362023
ENSSSCG00000033759	TBXA2R	584.961	-1.08708	0.241481	-4.50173	6.74e-06	0.00123175
ENSSSCG00000009079	INTU	140.007	-1.08984	0.24559	-4.43763	9.1e-06	0.00147689
ENSSSCG00000022361	BANK1	395.879	-1.09547	0.328351	-3.33626	0.000849123	0.0276708
ENSSSCG00000000203	KCNH3	643.041	-1.09778	0.32003	-3.43024	0.000603053	0.022616
ENSSSCG00000010629	ADRA2A	53.1635	-1.11475	0.311801	-3.5752	0.00034996	0.016789
ENSSSCG00000032341	AIF1	269.108	-1.12108	0.305101	-3.67446	0.000238352	0.0129007
ENSSSCG00000000709	PLEKHG6	77.516	-1.12952	0.319553	-3.53468	0.000408273	0.0179543
ENSSSCG00000010509	PIK3AP1	515.254	-1.13061	0.308159	-3.66891	0.000243583	0.0131301
ENSSSCG00000009580	S1PR3	504.135	-1.14264	0.312564	-3.65569	0.00025649	0.0136819
ENSSSCG00000013901	IFI30	857.358	-1.16086	0.354249	-3.27696	0.0010493	0.0307628
ENSSSCG00000000295	NCKAP1L	598.982	-1.16332	0.383914	-3.03014	0.00244437	0.049471
ENSSSCG00000022230	CD9	4148.25	-1.17153	0.318468	-3.67866	0.00023446	0.0127837
ENSSSCG00000006187	MSC	85.6424	-1.20488	0.339896	-3.54487	0.000392812	0.0176441
ENSSSCG00000007754	ITGAM	845.422	-1.22786	0.369439	-3.32359	0.000888678	0.0282918
ENSSSCG00000027487	LAT2	553.509	-1.24763	0.328857	-3.79384	0.000148336	0.0097414
ENSSSCG00000013237	SPI1	662.615	-1.25587	0.38146	-3.29227	0.000993837	0.0298052
ENSSSCG00000006372	ARHGAP30	332.024	-1.27522	0.415604	-3.06836	0.00215234	0.0470232
ENSSSCG00000015559	NCF2	610.415	-1.28849	0.391119	-3.29436	0.000986447	0.0296858
ENSSSCG00000033849	CD37	236.019	-1.29236	0.415011	-3.11405	0.00184538	0.0431425
ENSSSCG00000025588	FJX1	325.126	-1.2956	0.344605	-3.75966	0.000170144	0.0106168
ENSSSCG00000026169	MFSD12	2066.22	-1.29878	0.268677	-4.83397	1.34e-06	0.000373124
ENSSSCG00000006950	DNAI3	45.6387	-1.2998	0.370324	-3.5099	0.000448279	0.0191993
ENSSSCG00000006161	IL7	24.7331	-1.31292	0.375045	-3.50071	0.000464021	0.0194783
ENSSSCG00000006357	FCER1G	506.521	-1.32223	0.407962	-3.24107	0.00119081	0.0326368
ENSSSCG00000013553	VAV1	350.464	-1.34238	0.414342	-3.23979	0.00119618	0.0326368
ENSSSCG00000009870	SDSL	96.9582	-1.34728	0.403715	-3.3372	0.000846266	0.0276647
ENSSSCG00000013604	MYO1F	484.148	-1.37368	0.366569	-3.7474	0.000178677	0.0109549
ENSSSCG00000036801	C6orf132	384.833	-1.38457	0.449117	-3.08286	0.00205021	0.0457613
ENSSSCG00000022536	SLC37A2	294.212	-1.38593	0.370425	-3.74145	0.000182959	0.0111251
ENSSSCG00000013041	FERMT3	380.274	-1.39578	0.388828	-3.58971	0.000331049	0.0162451
ENSSSCG00000009612	DOK2	134.255	-1.40458	0.423859	-3.31379	0.000920408	0.0285611
ENSSSCG00000017236	CD300C	120.256	-1.41953	0.449192	-3.16018	0.00157672	0.0397571
ENSSSCG00000002919	TYROBP	351.133	-1.43572	0.474485	-3.02584	0.0024794	0.0496786
ENSSSCG00000003558	RPS6KA1	460.519	-1.44427	0.35573	-4.06002	4.91e-05	0.00493213
ENSSSCG00000008239	CAPG	1535.5	-1.44642	0.391739	-3.69231	0.000222228	0.012577
ENSSSCG00000004291	NT5E	144.899	-1.48559	0.479653	-3.09722	0.00195343	0.0444394
ENSSSCG00000008723	HTRA3	1703.15	-1.50146	0.316656	-4.7416	2.12e-06	0.000549659
ENSSSCG00000013551	C3	452.965	-1.50635	0.343231	-4.38873	1.14e-05	0.00173675
ENSSSCG00000025652	CDH1	552.105	-1.53303	0.328043	-4.67324	2.96e-06	0.000714965
ENSSSCG00000028623	RARRES1	407.706	-1.53304	0.387125	-3.96008	7.49e-05	0.00628433
ENSSSCG00000006648	CTSS	2236.21	-1.54026	0.345369	-4.45977	8.2e-06	0.00137768
ENSSSCG00000039888	STXBP5L	97.2522	-1.54573	0.402612	-3.83925	0.00012341	0.00868335
ENSSSCG00000007146	SIGLEC1	365.716	-1.55417	0.28831	-5.39064	7.02e-08	4.72e-05
ENSSSCG00000016957	CD180	67.3723	-1.56263	0.469464	-3.32854	0.000873034	0.0281658
ENSSSCG00000039838	RGS10	153.26	-1.59606	0.424617	-3.75883	0.000170708	0.0106168
ENSSSCG00000009668	CLU	1504.36	-1.60318	0.387185	-4.14061	3.46e-05	0.00387743
ENSSSCG00000011436	TLR9	22.0182	-1.61183	0.442411	-3.64328	0.000269189	0.0142564
ENSSSCG00000006382	SLAMF6	77.5418	-1.61561	0.531439	-3.04007	0.00236523	0.0486646
ENSSSCG00000004452	PRSS35	376.691	-1.61988	0.293689	-5.51562	3.48e-08	3.42e-05
ENSSSCG00000008348	PLEK	337.871	-1.62227	0.433142	-3.74536	0.000180138	0.0109988
ENSSSCG00000021084	S100A6	2337.06	-1.6455	0.464152	-3.54517	0.000392358	0.0176441
ENSSSCG00000004597	AQP9	102.268	-1.6547	0.510444	-3.2417	0.0011882	0.0326335
ENSSSCG00000022833	FGF16	11.3484	-1.6946	0.514748	-3.29209	0.000994446	0.0298052
ENSSSCG00000037645	COTL1	896.804	-1.71499	0.511062	-3.35573	0.000791551	0.0267031
ENSSSCG00000010273	TBATA	21.6714	-1.71586	0.548043	-3.1309	0.00174274	0.0418802
ENSSSCG00000013119	STX3	105.195	-1.72459	0.434774	-3.96664	7.29e-05	0.00615473
ENSSSCG00000003231	NKG7	192.54	-1.73431	0.458702	-3.7809	0.000156264	0.00999549
ENSSSCG00000012118	TLR8	175.212	-1.73502	0.520193	-3.33533	0.000851993	0.0276708
ENSSSCG00000039841	SHC3	54.0064	-1.7565	0.541345	-3.2447	0.00117576	0.0325706
ENSSSCG00000022029	RAP1GAP	53.6889	-1.78423	0.471523	-3.78398	0.000154342	0.00991548
ENSSSCG00000025133	ITGB2	905.95	-1.81509	0.402525	-4.50927	6.51e-06	0.00123175
ENSSSCG00000040981	GMFG	355.013	-1.81671	0.568945	-3.19312	0.00140743	0.0368727
ENSSSCG00000004509	LIPG	549.237	-1.84469	0.408816	-4.51229	6.41e-06	0.00123068
ENSSSCG00000006381	CD84	178.623	-1.85392	0.569152	-3.25733	0.00112465	0.0319772
ENSSSCG00000036246	CYBB	475.193	-1.97396	0.436504	-4.5222	6.12e-06	0.00118984
ENSSSCG00000035218	ADA2	241.83	-2.00521	0.466802	-4.29563	1.74e-05	0.00245136
ENSSSCG00000006379	CD48	286.934	-2.04495	0.506535	-4.03714	5.41e-05	0.0052253
ENSSSCG00000004646	ATP8B4	160.378	-2.04943	0.40492	-5.06132	4.16e-07	0.000155541
ENSSSCG00000010772	ADAM8	184.897	-2.06955	0.46478	-4.45274	8.48e-06	0.00140754
ENSSSCG00000035712	KCTD8	250.259	-2.07451	0.634912	-3.26739	0.00108543	0.0315143
ENSSSCG00000023630	CPM	665.583	-2.0923	0.546887	-3.82584	0.000130327	0.00891535
ENSSSCG00000017144	NPTX1	122.864	-2.10808	0.500721	-4.21009	2.55e-05	0.00316956
ENSSSCG00000006398	SLAMF8	39.8629	-2.16961	0.596626	-3.63647	0.000276401	0.0145342
ENSSSCG00000003108	NPAS1	19.7762	-2.1851	0.528502	-4.13452	3.56e-05	0.00392217
ENSSSCG00000040010	BCL2A1	55.1796	-2.21172	0.449327	-4.9223	8.55e-07	0.000257925
ENSSSCG00000037425	NFAM1	70.6636	-2.26157	0.453827	-4.98334	6.25e-07	0.000206656
ENSSSCG00000021176	LPXN	139.439	-2.27645	0.491254	-4.63396	3.59e-06	0.000828239
ENSSSCG00000015353	SCIN	256.682	-2.28101	0.453684	-5.02774	4.96e-07	0.000174597
ENSSSCG00000005055	LGALS3	2598.16	-2.35077	0.53107	-4.42648	9.58e-06	0.00153835
ENSSSCG00000032241	GPNMB	2060.82	-2.37347	0.52728	-4.50135	6.75e-06	0.00123175
ENSSSCG00000000647	OLR1	183.796	-2.40328	0.533617	-4.50375	6.68e-06	0.00123175
ENSSSCG00000011322	CCR1	235.575	-2.40695	0.671131	-3.58641	0.000335259	0.0162954
ENSSSCG00000036352	RAB7B	341.8	-2.4107	0.45082	-5.34736	8.92e-08	5.73e-05
ENSSSCG00000016449	GIMAP2	13.1863	-2.46895	0.661342	-3.73324	0.000189033	0.0114006
ENSSSCG00000024072	P2RY11	42.8257	-2.47087	0.621976	-3.97261	7.11e-05	0.00614267
ENSSSCG00000006450	CD1E	13.8169	-2.48275	0.767109	-3.2365	0.00121004	0.0328066
ENSSSCG00000032056	MPV17L	27.2109	-2.57116	0.697746	-3.68495	0.000228744	0.0127065
ENSSSCG00000006578	S100A4	527.164	-2.5724	0.41939	-6.13367	8.59e-10	2.66e-06
ENSSSCG00000009412	LCP1	1601.88	-2.71086	0.607773	-4.46032	8.18e-06	0.00137768
ENSSSCG00000014987	MMP12	9.30629	-2.75888	0.896762	-3.07649	0.00209457	0.0463313
ENSSSCG00000038031	CPSF6	318.056	-2.76074	0.494859	-5.57884	2.42e-08	2.72e-05
ENSSSCG00000015246	ST14	121.054	-2.77677	0.536174	-5.17886	2.23e-07	9.7e-05
ENSSSCG00000039270	TREM2	63.7842	-2.8467	0.629438	-4.52261	6.11e-06	0.00118984
ENSSSCG00000039252	TCN1	22.9197	-2.86343	0.77244	-3.70699	0.000209735	0.0120585
ENSSSCG00000008937	AMBN	107.705	-3.00174	0.670477	-4.47702	7.57e-06	0.00131577
ENSSSCG00000039798	SLC11A1	500.605	-3.01301	0.553145	-5.44706	5.12e-08	3.98e-05
ENSSSCG00000040300	RGS13	14.0478	-3.11912	0.815639	-3.82414	0.00013123	0.00893577
ENSSSCG00000026478	PADI2	541.977	-3.2141	0.607982	-5.2865	1.25e-07	7.37e-05
ENSSSCG00000006979	MSR1	524.58	-3.2155	0.703387	-4.57145	4.84e-06	0.00103722
ENSSSCG00000000648	CLEC7A	57.0223	-3.27907	0.658169	-4.98211	6.29e-07	0.000206656
ENSSSCG00000006043	DCSTAMP	79.0101	-3.78185	0.91608	-4.1283	3.65e-05	0.00399997
ENSSSCG00000021933	CLEC5A	52.6485	-3.88596	0.713317	-5.44774	5.1e-08	3.98e-05
ENSSSCG00000006138	ATP6V0D2	11.2727	-4.04205	0.902804	-4.47722	7.56e-06	0.00131577
ENSSSCG00000016239	NYAP2	59.4493	-4.07886	0.671646	-6.07293	1.26e-09	3.09e-06
ENSSSCG00000015717	C1QL2	30.5912	-4.12551	0.790843	-5.2166	1.82e-07	9.52e-05
ENSSSCG00000007436	MMP9	483.818	-4.20441	0.813161	-5.17044	2.34e-07	9.86e-05
ENSSSCG00000007448	OCSTAMP	57.5636	-4.28243	0.760044	-5.63445	1.76e-08	2.36e-05
ENSSSCG00000028376	TM4SF19	119.843	-4.40049	0.869804	-5.05918	4.21e-07	0.000155541
ENSSSCG00000028204	TREH	385.416	-4.87593	0.940076	-5.18674	2.14e-07	9.7e-05
ENSSSCG00000009216	SPP1	3179.2	-4.97001	0.811234	-6.12648	8.98e-10	2.66e-06

## Sheet: S6 Table
Supplementary Table S6. Genes of WCOC and C diet groups, logarithm of fold change (log2FC), p-value, q-value and gene type corresponding to differentially expressed genes on backfat of Iberian pigs
ensembl_gene_id	Gene	baseMean	log2FC	lfcSE	stat	p-value	padj
ENSSSCG00000017462	KRT27	17.8818	21.7285	3.7156	5.84792	4.98e-09	6.07e-07
ENSSSCG00000004017	FRMD1	52.9466	4.17511	0.632637	6.59954	4.12e-11	9.4e-09
ENSSSCG00000004093	IYD	11.494	3.1306	0.731321	4.28074	1.86e-05	0.00058806
ENSSSCG00000003470	FAM131C	36.6601	2.68695	0.507354	5.29601	1.18e-07	9.3e-06
ENSSSCG00000012083	RIPK4	9.56816	2.53605	0.571096	4.44066	8.97e-06	0.00033098
ENSSSCG00000000634	STYK1	18.709	2.5132	0.458207	5.48486	4.14e-08	3.9e-06
ENSSSCG00000015205	HEPACAM	6.89874	2.2158	0.620041	3.57363	0.000352064	0.00545873
ENSSSCG00000025188	LEPR	29.1282	2.19317	0.512828	4.27663	1.9e-05	0.000595442
ENSSSCG00000036541	RGS11	7.46015	2.08973	0.636075	3.28536	0.00101853	0.012013
ENSSSCG00000009958	SEZ6L	35.0924	2.07548	0.621604	3.33891	0.000841066	0.0104038
ENSSSCG00000007507	PCK1	4288.74	2.07347	0.363931	5.69744	1.22e-08	1.29e-06
ENSSSCG00000010057	LRRC75B	5.82865	2.03887	0.736398	2.76871	0.00562794	0.0421747
ENSSSCG00000014183	SLCO6A1	22.9927	1.91053	0.566138	3.37467	0.000739031	0.00949269
ENSSSCG00000011640	TF	124.543	1.86686	0.272222	6.85787	6.99e-12	1.89e-09
ENSSSCG00000037044	NME9	11.2627	1.74742	0.465884	3.75076	0.000176301	0.00325712
ENSSSCG00000007505	CTCFL	1113.78	1.73936	0.490891	3.54326	0.000395208	0.00591758
ENSSSCG00000026718	PLCH1	201.747	1.67829	0.304262	5.51595	3.47e-08	3.33e-06
ENSSSCG00000035421	ATP8A2	313.032	1.62055	0.231241	7.00808	2.42e-12	7.03e-10
ENSSSCG00000002781	KCTD19	137.081	1.61957	0.558699	2.89882	0.0037457	0.0313244
ENSSSCG00000011046	ITGA8	136.125	1.60896	0.462403	3.47957	0.000502216	0.0070942
ENSSSCG00000003191	TSKS	18.3888	1.59742	0.450438	3.54636	0.000390598	0.00587653
ENSSSCG00000002475	SERPINA6	20.9877	1.56436	0.390156	4.00959	6.08e-05	0.00145109
ENSSSCG00000009232	NKX6-1	7.57961	1.53852	0.51866	2.96633	0.00301374	0.026649
ENSSSCG00000007849	CRYM	871.307	1.5145	0.242693	6.24041	4.36e-10	7.46e-08
ENSSSCG00000001906	CYP1A1	135.229	1.50031	0.342384	4.38196	1.18e-05	0.00040821
ENSSSCG00000026894	NFE2L3	48.3801	1.47197	0.428449	3.43558	0.000591284	0.00800704
ENSSSCG00000003793	LRRC7	79.8217	1.44923	0.48786	2.97059	0.0029723	0.0263716
ENSSSCG00000017141	AATK	40.6913	1.44514	0.360087	4.01331	5.99e-05	0.00143492
ENSSSCG00000010046	GNAZ	35.9259	1.40794	0.298121	4.72273	2.33e-06	0.000108885
ENSSSCG00000003368	RNF207	115.856	1.37238	0.298673	4.59492	4.33e-06	0.000182966
ENSSSCG00000010647	ADRB1	167.288	1.34848	0.366961	3.67473	0.000238103	0.00409384
ENSSSCG00000013527	CATSPERD	27.7096	1.30646	0.432296	3.02214	0.00250991	0.0232396
ENSSSCG00000040581	CISH	297.439	1.29612	0.447298	2.89767	0.00375946	0.0313561
ENSSSCG00000015548	RGSL1	105.452	1.29567	0.220717	5.87029	4.35e-09	5.61e-07
ENSSSCG00000012993	SLC25A45	32.951	1.27413	0.467125	2.7276	0.00637966	0.046073
ENSSSCG00000003690	DLGAP1	92.4514	1.2485	0.406261	3.07316	0.00211804	0.0205048
ENSSSCG00000027178	MAN2B2	17.3309	1.2477	0.402938	3.0965	0.00195817	0.0193504
ENSSSCG00000007371	HNF4A	45.1325	1.23726	0.397015	3.11641	0.00183065	0.018401
ENSSSCG00000000894	CCDC38	12.7127	1.23643	0.432102	2.86144	0.00421727	0.0342656
ENSSSCG00000015015	ARHGAP20	319.453	1.23019	0.25162	4.88909	1.01e-06	5.53e-05
ENSSSCG00000047080	OPRD1	107.024	1.22957	0.21267	5.78157	7.4e-09	8.37e-07
ENSSSCG00000015901	GRB14	108.226	1.22869	0.365789	3.35901	0.000782224	0.00988048
ENSSSCG00000000515	TRHDE	39.7624	1.22547	0.357902	3.42403	0.000616996	0.00822068
ENSSSCG00000035760	RFLNA	638.823	1.21615	0.264274	4.60184	4.19e-06	0.000177947
ENSSSCG00000008013	IGFALS	358.71	1.21546	0.377525	3.21955	0.0012839	0.0142136
ENSSSCG00000015799	KLKB1	98.4555	1.20518	0.276123	4.36463	1.27e-05	0.000433327
ENSSSCG00000025345	GUCY2D	72.3656	1.19763	0.348037	3.44109	0.000579372	0.00792077
ENSSSCG00000000948	SYT1	64.8903	1.18931	0.276666	4.29871	1.72e-05	0.000548966
ENSSSCG00000025993	SGPP2	71.0832	1.1783	0.360499	3.26853	0.00108107	0.0125623
ENSSSCG00000040513	AQP3	3143.36	1.16642	0.292814	3.98348	6.79e-05	0.0015702
ENSSSCG00000027541	TMEM198	15.7338	1.15705	0.36957	3.13082	0.00174322	0.0177621
ENSSSCG00000010348	CDHR1	98.6455	1.14312	0.285377	4.00564	6.19e-05	0.00146446
ENSSSCG00000004598	MYZAP	157.707	1.13949	0.147919	7.70349	1.32e-14	6.94e-12
ENSSSCG00000016997	FGF18	341.953	1.12732	0.345661	3.26136	0.0011088	0.0127524
ENSSSCG00000006230	CLVS1	58.1902	1.10755	0.313955	3.52772	0.000419148	0.00618765
ENSSSCG00000024685	GRIA2	1102.36	1.0894	0.184291	5.91134	3.39e-09	4.45e-07
ENSSSCG00000012780	PLXNB3	24.7239	1.08779	0.332858	3.26803	0.00108299	0.0125623
ENSSSCG00000032849	MLPH	287.664	1.0834	0.33902	3.19569	0.00139496	0.0151148
ENSSSCG00000017963	DNAH2	29.2288	1.08134	0.330097	3.27583	0.00105353	0.0123058
ENSSSCG00000000781	ABCD2	1633.62	1.07297	0.230374	4.65752	3.2e-06	0.000142949
ENSSSCG00000008970	CDKL2	58.4885	1.07256	0.388394	2.76152	0.00575322	0.0427483
ENSSSCG00000033142	ENDOU	55.8028	1.0677	0.270123	3.95264	7.73e-05	0.00172129
ENSSSCG00000009486	SLITRK6	430.106	1.0619	0.179229	5.9248	3.13e-09	4.16e-07
ENSSSCG00000036907	NMB	23.4126	1.05325	0.334723	3.14663	0.00165164	0.0171706
ENSSSCG00000024431	ATG9B	13.485	1.04987	0.379285	2.76802	0.00563979	0.0422359
ENSSSCG00000028295	ZNF354B	26.3751	1.0495	0.295872	3.54713	0.000389456	0.00586497
ENSSSCG00000000665	RIMKLB	824.346	1.04771	0.191641	5.46702	4.58e-08	4.23e-06
ENSSSCG00000011129	ITIH5	19669.9	1.04767	0.163326	6.41461	1.41e-10	2.74e-08
ENSSSCG00000012512	ZMAT1	60.4504	1.04146	0.233895	4.45268	8.48e-06	0.000318211
ENSSSCG00000045907	ADAM2	44.7076	1.03736	0.306351	3.38619	0.000708691	0.00920196
ENSSSCG00000033544	NTF3	143.38	1.03433	0.252448	4.09719	4.18e-05	0.00109398
ENSSSCG00000017472	IGFBP4	6961.89	1.03179	0.201648	5.1168	3.11e-07	2.04e-05
ENSSSCG00000017734	RHBDL3	23.0551	1.02394	0.327875	3.12297	0.00179033	0.0181484
ENSSSCG00000000664	A2ML1	37.1988	1.02171	0.350601	2.91417	0.00356632	0.0301937
ENSSSCG00000002341	PAPLN	793.005	1.01825	0.173919	5.85472	4.78e-09	5.95e-07
ENSSSCG00000003821	KANK4	42.7778	1.01589	0.29451	3.44943	0.000561774	0.00776117
ENSSSCG00000004966	NOX5	190.857	1.01284	0.293334	3.45285	0.000554695	0.0076904
ENSSSCG00000002356	BBOF1	18.8164	1.01101	0.341552	2.96006	0.00307575	0.0271209
ENSSSCG00000007574	SDK1	731.768	0.977618	0.179469	5.44728	5.11e-08	4.7e-06
ENSSSCG00000015403	HGF	671.178	0.964764	0.240838	4.00586	6.18e-05	0.00146446
ENSSSCG00000005490	WHRN	59.3692	0.964313	0.205176	4.69993	2.6e-06	0.000119637
ENSSSCG00000032803	CYP2S1	2981.79	0.958901	0.180472	5.31331	1.08e-07	8.55e-06
ENSSSCG00000005620	SH2D3C	1308.8	0.957977	0.146443	6.54165	6.08e-11	1.33e-08
ENSSSCG00000006720	HAO2	235.118	0.957835	0.18192	5.26515	1.4e-07	1.08e-05
ENSSSCG00000002504	AK7	58.2478	0.957189	0.201006	4.76199	1.92e-06	9.36e-05
ENSSSCG00000004736	SPTBN5	35.8332	0.953169	0.318586	2.99188	0.00277267	0.0250384
ENSSSCG00000004928	CILP	2717.32	0.937611	0.281261	3.3336	0.00085731	0.0105467
ENSSSCG00000013252	F2	17.7903	0.931302	0.34079	2.73277	0.00628041	0.0456067
ENSSSCG00000000092	NPTXR	81.795	0.923665	0.259527	3.55903	0.000372222	0.00568715
ENSSSCG00000031733	AKAP12	3809.66	0.921039	0.149988	6.14074	8.21e-10	1.33e-07
ENSSSCG00000027820	CD200	808.523	0.920781	0.158408	5.81273	6.15e-09	7.27e-07
ENSSSCG00000017583	SGCA	1490.48	0.908558	0.323067	2.81229	0.004919	0.0383423
ENSSSCG00000003371	GPR153	229.516	0.903724	0.241204	3.74672	0.00017916	0.00329831
ENSSSCG00000010480	PDE6C	148.479	0.902679	0.221894	4.06807	4.74e-05	0.00119629
ENSSSCG00000016401	KIF1A	59.8635	0.902455	0.229697	3.9289	8.53e-05	0.00185055
ENSSSCG00000002314	SMOC1	1700.24	0.902242	0.239556	3.76631	0.00016568	0.00311047
ENSSSCG00000017376	MEOX1	1233.54	0.900197	0.216665	4.15479	3.26e-05	0.000888674
ENSSSCG00000036572	BCO1	136.001	0.900108	0.267827	3.36078	0.000777228	0.0098447
ENSSSCG00000016959	MARVELD2	71.7641	0.894635	0.225942	3.95957	7.51e-05	0.00168881
ENSSSCG00000005266	TMC1	120.79	0.894415	0.182974	4.88822	1.02e-06	5.54e-05
ENSSSCG00000039874	CCL26	191.372	0.89216	0.244348	3.65119	0.000261025	0.00441273
ENSSSCG00000018056	SRCIN1	121.987	0.891147	0.239425	3.72204	0.000197624	0.00356721
ENSSSCG00000013397	ARNTL	508.261	0.890716	0.182783	4.87309	1.1e-06	5.92e-05
ENSSSCG00000005211	CD274	95.6173	0.889981	0.233409	3.81296	0.000137311	0.0026751
ENSSSCG00000027052	PEX11A	3503.14	0.889861	0.252645	3.52217	0.000428027	0.00629508
ENSSSCG00000023724	ZBTB1	1526.34	0.886859	0.309398	2.86641	0.00415162	0.0338585
ENSSSCG00000035388	C16orf46	93.6081	0.883802	0.228988	3.8596	0.000113573	0.002304
ENSSSCG00000011376	IHO1	346.103	0.874961	0.190997	4.58102	4.63e-06	0.000194446
ENSSSCG00000015412	CCDC146	119.03	0.872301	0.283519	3.0767	0.00209306	0.0203507
ENSSSCG00000013286	LRRC4C	45.5498	0.86626	0.238213	3.63649	0.000276374	0.0045835
ENSSSCG00000008842	KIT	307.996	0.865246	0.18184	4.75829	1.95e-06	9.47e-05
ENSSSCG00000017297	CYB561	371.355	0.860776	0.16688	5.15806	2.5e-07	1.72e-05
ENSSSCG00000002464	PRIMA1	253.637	0.85892	0.219504	3.913	9.12e-05	0.00194722
ENSSSCG00000000893	AMDHD1	134.761	0.855871	0.313856	2.72695	0.00639221	0.0461001
ENSSSCG00000021852	FAM124B	136.13	0.853385	0.177584	4.80554	1.54e-06	7.78e-05
ENSSSCG00000016925	PLK2	648.757	0.849957	0.14582	5.8288	5.58e-09	6.75e-07
ENSSSCG00000038811	MOB3B	1084.67	0.848956	0.215716	3.93553	8.3e-05	0.00181774
ENSSSCG00000036515	DACH2	201.564	0.846705	0.209724	4.03724	5.41e-05	0.00132238
ENSSSCG00000004502	RNF165	233.72	0.844983	0.223879	3.77428	0.000160472	0.00302874
ENSSSCG00000008961	MTHFD2L	195.592	0.837471	0.22308	3.75413	0.000173942	0.0032211
ENSSSCG00000009051	IL15	723.854	0.837042	0.113062	7.40342	1.33e-13	5.22e-11
ENSSSCG00000003951	C1orf210	51.2054	0.836331	0.198749	4.20798	2.58e-05	0.000744683
ENSSSCG00000015873	ACVR1C	809.737	0.834112	0.293239	2.84448	0.00444836	0.0356458
ENSSSCG00000042718	GNAT1	312.994	0.827482	0.284675	2.90676	0.00365189	0.0307032
ENSSSCG00000034689	GPIHBP1	2068.43	0.826103	0.203327	4.06293	4.85e-05	0.00121319
ENSSSCG00000015616	HSD11B1	690.962	0.819383	0.179856	4.55578	5.22e-06	0.000214802
ENSSSCG00000021053	GIPR	102.692	0.801105	0.286784	2.79341	0.00521562	0.0399805
ENSSSCG00000016260	SLC16A14	856.681	0.800833	0.189914	4.21682	2.48e-05	0.000722736
ENSSSCG00000004534	CCDC68	440.053	0.800604	0.186469	4.29349	1.76e-05	0.000560908
ENSSSCG00000005530	LHX6	807.217	0.799821	0.21949	3.64399	0.000268439	0.00449457
ENSSSCG00000022060	RASSF10	43.624	0.79848	0.272727	2.92776	0.00341408	0.0292354
ENSSSCG00000035029	NOVA2	278.034	0.784221	0.168206	4.66227	3.13e-06	0.000140081
ENSSSCG00000022256	DEPP1	254.216	0.779978	0.246931	3.15869	0.00158482	0.0166677
ENSSSCG00000047800	TSPYL4	411.198	0.778336	0.247103	3.14985	0.00163356	0.0170423
ENSSSCG00000000811	PCED1B	477.527	0.777964	0.172122	4.51984	6.19e-06	0.000249483
ENSSSCG00000032687	CYP4V2	4849.12	0.775855	0.188829	4.10877	3.98e-05	0.00104754
ENSSSCG00000003807	DNAJC6	451.679	0.775844	0.204855	3.78728	0.000152302	0.00290595
ENSSSCG00000031074	FAM110D	446.128	0.775373	0.150804	5.14159	2.72e-07	1.86e-05
ENSSSCG00000016450	NOS3	1839.64	0.77422	0.142235	5.44324	5.23e-08	4.75e-06
ENSSSCG00000004236	PKIB	429.573	0.773361	0.216053	3.57949	0.000344266	0.00536959
ENSSSCG00000008259	LRRTM4	39.633	0.772761	0.265441	2.91124	0.00360001	0.0303808
ENSSSCG00000009765	DNAH10	137.947	0.772709	0.173776	4.44657	8.73e-06	0.000324291
ENSSSCG00000037706	PRKAR2B	8772.21	0.767362	0.182458	4.2057	2.6e-05	0.000750832
ENSSSCG00000031813	XKR4	170.52	0.766923	0.212425	3.61032	0.000305814	0.00493677
ENSSSCG00000012027	ADAMTS5	845.512	0.76444	0.265906	2.87484	0.00404227	0.0332736
ENSSSCG00000001964	NPAS3	261.456	0.763613	0.249826	3.05657	0.00223882	0.0213715
ENSSSCG00000021018	GSDMB	65.6247	0.761982	0.198013	3.84815	0.000119015	0.00239891
ENSSSCG00000029592	GPRC5A	165.65	0.761681	0.221283	3.44211	0.000577195	0.00791547
ENSSSCG00000000455	LRIG3	1073.4	0.760656	0.132746	5.73016	1e-08	1.1e-06
ENSSSCG00000000523	BBS10	196.701	0.757747	0.184461	4.1079	3.99e-05	0.00104971
ENSSSCG00000000901	FGD6	352.545	0.756752	0.182197	4.15349	3.27e-05	0.000892218
ENSSSCG00000004694	FRMD5	128.689	0.751197	0.214783	3.49747	0.000469699	0.00677133
ENSSSCG00000021862	PTGER2	767.266	0.749601	0.204169	3.67148	0.000241154	0.00413021
ENSSSCG00000014213	KCNN2	91.4826	0.745152	0.249439	2.98731	0.00281445	0.0252417
ENSSSCG00000041667	CLDN5	1774.05	0.744952	0.167268	4.45365	8.44e-06	0.000317534
ENSSSCG00000010650	AFAP1L2	488.577	0.743972	0.148075	5.0243	5.05e-07	3.12e-05
ENSSSCG00000008504	CRIM1	4809.14	0.74361	0.166223	4.47358	7.69e-06	0.000294248
ENSSSCG00000029129	RWDD2A	70.0961	0.741346	0.224469	3.30267	0.000957694	0.0114675
ENSSSCG00000023662	CHST3	2063.44	0.740299	0.167842	4.4107	1.03e-05	0.000369011
ENSSSCG00000004318	RRAGD	469.09	0.737265	0.18615	3.96059	7.48e-05	0.00168438
ENSSSCG00000023710	REEP1	356.441	0.73617	0.236803	3.10879	0.00187856	0.0188
ENSSSCG00000015268	FMO1	5829.7	0.734971	0.17271	4.25551	2.09e-05	0.000638473
ENSSSCG00000031139	IKZF4	321.852	0.734794	0.141911	5.17783	2.24e-07	1.6e-05
ENSSSCG00000023166	RNF227	72.706	0.729779	0.173007	4.2182	2.46e-05	0.000722321
ENSSSCG00000015329	PPP1R9A	160.274	0.72762	0.168615	4.31527	1.59e-05	0.000516247
ENSSSCG00000017534	HOXB3	72.6899	0.727452	0.261526	2.78156	0.00540977	0.0409496
ENSSSCG00000024793	PORCN	166.136	0.726236	0.157022	4.62506	3.74e-06	0.000161751
ENSSSCG00000026850	SNCG	4020.59	0.725952	0.242156	2.99787	0.00271877	0.0246935
ENSSSCG00000002648	CBFA2T3	740.685	0.724284	0.233098	3.10721	0.00188865	0.0188649
ENSSSCG00000015199	VSIG2	70.5832	0.723694	0.264493	2.73616	0.0062161	0.0452661
ENSSSCG00000034119	MEIG1	61.3679	0.720192	0.240185	2.99849	0.00271325	0.0246814
ENSSSCG00000003044	LYPD4	35.938	0.719173	0.231826	3.10221	0.00192079	0.0191131
ENSSSCG00000037158	MTURN	2004.12	0.719047	0.140365	5.12268	3.01e-07	2e-05
ENSSSCG00000027486	TRIP6	561.723	0.717934	0.182157	3.94128	8.1e-05	0.00178711
ENSSSCG00000002267	RGMA	2640.3	0.71553	0.132048	5.41871	6e-08	5.3e-06
ENSSSCG00000031889	SOX7	710.002	0.71425	0.179677	3.97518	7.03e-05	0.00161408
ENSSSCG00000037918	ADIRF	4500.94	0.71375	0.251247	2.84083	0.00449957	0.0359463
ENSSSCG00000034348	NBEA	950.658	0.711553	0.149797	4.75011	2.03e-06	9.75e-05
ENSSSCG00000033695	KCTD15	1603.51	0.710979	0.16105	4.41465	1.01e-05	0.000365669
ENSSSCG00000034827	CHP2	1011.06	0.709922	0.132055	5.37597	7.62e-08	6.34e-06
ENSSSCG00000024439	PTGER4	490.46	0.709655	0.180167	3.93888	8.19e-05	0.00179503
ENSSSCG00000017894	WSCD1	398.869	0.709068	0.159499	4.4456	8.76e-06	0.000324552
ENSSSCG00000023273	SH3YL1	289.678	0.708987	0.127839	5.54592	2.92e-08	2.84e-06
ENSSSCG00000015556	LAMC2	1028.41	0.708641	0.219765	3.22453	0.00126179	0.0140112
ENSSSCG00000003341	TAS1R3	598.272	0.707594	0.123959	5.7083	1.14e-08	1.24e-06
ENSSSCG00000036575	USHBP1	499.372	0.707192	0.146511	4.8269	1.39e-06	7.13e-05
ENSSSCG00000018019	ARHGAP44	149.015	0.706464	0.222311	3.17782	0.00148386	0.0158486
ENSSSCG00000015144	GRAMD1B	184.023	0.704942	0.232069	3.03764	0.00238439	0.0222741
ENSSSCG00000039188	AK8	207.315	0.704522	0.145001	4.85874	1.18e-06	6.25e-05
ENSSSCG00000027505	ESYT3	99.6425	0.703087	0.239288	2.93825	0.00330075	0.0284977
ENSSSCG00000009410	RUBCNL	869.117	0.696402	0.150995	4.61209	3.99e-06	0.000170314
ENSSSCG00000017003	KCNIP1	239.208	0.696063	0.172867	4.02659	5.66e-05	0.00136882
ENSSSCG00000009642	STC1	219.179	0.694605	0.190509	3.64604	0.000266308	0.00447318
ENSSSCG00000005657	PKN3	721.986	0.692947	0.165105	4.19701	2.7e-05	0.000768929
ENSSSCG00000003101	HIF3A	220.508	0.69277	0.214652	3.2274	0.00124919	0.0139289
ENSSSCG00000001411	APOM	50.9487	0.692642	0.196987	3.51619	0.000437795	0.00639685
ENSSSCG00000038911	KLF2	2448.98	0.692203	0.218474	3.16836	0.00153302	0.0162963
ENSSSCG00000014391	ARAP3	4711.21	0.691614	0.144389	4.78994	1.67e-06	8.33e-05
ENSSSCG00000003619	AZIN2	261.571	0.691487	0.171558	4.03063	5.56e-05	0.00135174
ENSSSCG00000021487	MFSD4A	603.214	0.689235	0.180983	3.80829	0.000139933	0.00271608
ENSSSCG00000026991	LURAP1	362.18	0.688301	0.223856	3.07475	0.0021068	0.0204464
ENSSSCG00000000720	AKAP3	315.459	0.687717	0.138139	4.97844	6.41e-07	3.73e-05
ENSSSCG00000011246	VILL	68.4206	0.686804	0.239942	2.86238	0.00420474	0.0341814
ENSSSCG00000016230	EPHA4	447.851	0.682288	0.181711	3.7548	0.000173479	0.00321833
ENSSSCG00000001725	ADGRF5	6603.11	0.68119	0.142321	4.7863	1.7e-06	8.4e-05
ENSSSCG00000014156	ARRDC3	1848.29	0.676786	0.216843	3.12109	0.00180184	0.0182529
ENSSSCG00000010283	SPOCK2	1424.84	0.675966	0.15044	4.49326	7.01e-06	0.000274317
ENSSSCG00000014316	TGFBI	3014.71	0.674313	0.205159	3.28678	0.00101339	0.0119794
ENSSSCG00000011076	OTUD1	456.641	0.673279	0.206389	3.26219	0.00110555	0.0127286
ENSSSCG00000006245	SDR16C5	12583.1	0.672915	0.179679	3.7451	0.00018032	0.0033119
ENSSSCG00000005512	C5	220.544	0.672005	0.218518	3.07528	0.00210302	0.0204223
ENSSSCG00000006335	RGS4	96.7691	0.669666	0.219288	3.05382	0.00225948	0.0215164
ENSSSCG00000007602	BAIAP2L1	145.874	0.669213	0.197932	3.38102	0.000722183	0.00932963
ENSSSCG00000016600	TMEM229A	106.79	0.666387	0.23698	2.812	0.00492351	0.0383585
ENSSSCG00000017995	USP43	118.348	0.664158	0.182658	3.63607	0.000276824	0.00458612
ENSSSCG00000029388	PDE2A	2381.2	0.660303	0.100985	6.53863	6.21e-11	1.34e-08
ENSSSCG00000005221	SPATA6L	133.96	0.660286	0.153036	4.31457	1.6e-05	0.000516247
ENSSSCG00000005305	UNC13B	864.822	0.657955	0.125236	5.25372	1.49e-07	1.14e-05
ENSSSCG00000039103	ADIPOQ	140281	0.655971	0.165158	3.97177	7.13e-05	0.00163025
ENSSSCG00000029234	ZNF536	44.6033	0.655796	0.243463	2.69362	0.00706811	0.0495104
ENSSSCG00000006069	RGS22	179.093	0.654647	0.187297	3.49524	0.000473638	0.00681918
ENSSSCG00000017261	ARSG	200.837	0.653581	0.185294	3.52727	0.000419863	0.00618825
ENSSSCG00000039166	WTIP	1162.82	0.652674	0.146763	4.44713	8.7e-06	0.000324223
ENSSSCG00000023186	CA4	153.573	0.652291	0.212967	3.06288	0.0021922	0.0210415
ENSSSCG00000006858	OLFM3	130.102	0.651053	0.240025	2.71244	0.00667905	0.047567
ENSSSCG00000022968	ARFGEF3	261.725	0.650147	0.219796	2.95795	0.00309691	0.0272488
ENSSSCG00000004755	DLL4	576.972	0.649018	0.213218	3.04392	0.00233519	0.0219926
ENSSSCG00000003038	GRIK5	61.4033	0.648489	0.209825	3.09062	0.00199737	0.0196635
ENSSSCG00000015022	LAYN	1443.76	0.646219	0.207353	3.11652	0.00183001	0.018401
ENSSSCG00000014127	RASGRF2	1727.41	0.637403	0.124217	5.13138	2.88e-07	1.93e-05
ENSSSCG00000022318	ERG	1746.66	0.635866	0.111576	5.69897	1.21e-08	1.29e-06
ENSSSCG00000017219	HID1	974.439	0.633529	0.12338	5.13478	2.82e-07	1.91e-05
ENSSSCG00000022989	ZNF704	490.413	0.633153	0.141838	4.46391	8.05e-06	0.000304879
ENSSSCG00000001027	BMP6	531.675	0.632122	0.162175	3.89779	9.71e-05	0.0020428
ENSSSCG00000013382	PLEKHA7	879.17	0.627022	0.159868	3.92211	8.78e-05	0.00188785
ENSSSCG00000001657	CUL7	647.085	0.624023	0.122811	5.08118	3.75e-07	2.42e-05
ENSSSCG00000016652	LRRN3	267.927	0.623154	0.19169	3.25084	0.00115063	0.0131279
ENSSSCG00000035849	PTPRF	1951.82	0.621236	0.221248	2.80788	0.00498694	0.038604
ENSSSCG00000004270	ADGRB3	127.73	0.620449	0.184217	3.36804	0.000757052	0.00967673
ENSSSCG00000024485	RUNDC3B	588.672	0.61662	0.164073	3.7582	0.000171137	0.00318417
ENSSSCG00000013408	ADM	406.865	0.614669	0.198667	3.09397	0.00197499	0.0194921
ENSSSCG00000024492	EPHB1	252.227	0.614644	0.182676	3.36467	0.000766348	0.00975589
ENSSSCG00000028051	ZNF385C	37.3442	0.614138	0.202037	3.03973	0.00236794	0.0221953
ENSSSCG00000008988	CCNG2	708.492	0.613014	0.170004	3.60587	0.00031111	0.00498116
ENSSSCG00000012286	ZNF630	65.6184	0.612887	0.2083	2.94233	0.00325757	0.0282491
ENSSSCG00000011090	NEBL	1593.3	0.611454	0.217197	2.81521	0.00487459	0.0380906
ENSSSCG00000014436	ARHGEF37	419.612	0.608012	0.218067	2.78818	0.00530044	0.0403403
ENSSSCG00000008799	LIMCH1	11948.7	0.607717	0.159	3.82212	0.000132311	0.00260024
ENSSSCG00000015523	RALGPS2	478.771	0.607406	0.156537	3.88027	0.00010434	0.00215563
ENSSSCG00000012525	BEX1	98.1382	0.607251	0.191848	3.16527	0.0015494	0.0164161
ENSSSCG00000003729	RNF125	2473.53	0.606927	0.177965	3.41037	0.000648745	0.00859997
ENSSSCG00000007472	BCAS4	105.357	0.606884	0.206355	2.94097	0.00327181	0.0283413
ENSSSCG00000016409	UBE3C	220.27	0.606464	0.218254	2.7787	0.00545766	0.0411713
ENSSSCG00000026180	NRXN1	111.991	0.606114	0.188649	3.21293	0.00131389	0.0144696
ENSSSCG00000035402	RGS9	1083.77	0.605949	0.206847	2.92946	0.00339547	0.0291555
ENSSSCG00000002803	CCDC113	115.003	0.604804	0.185157	3.26643	0.00108911	0.012609
ENSSSCG00000007058	PLCB4	3096.99	0.602452	0.11142	5.40702	6.41e-08	5.53e-06
ENSSSCG00000002265	FAM174B	679.972	0.601407	0.1372	4.38343	1.17e-05	0.000406451
ENSSSCG00000017535	HOXB4	80.5435	0.600854	0.169535	3.54413	0.000393906	0.00590934
ENSSSCG00000024088	TLN2	8141.86	0.596335	0.14411	4.13806	3.5e-05	0.000944563
ENSSSCG00000032761	LAMA5	4660.3	0.59551	0.14108	4.22107	2.43e-05	0.000719104
ENSSSCG00000001063	MYLIP	1019.55	0.595289	0.112695	5.28231	1.28e-07	9.93e-06
ENSSSCG00000017538	HOXB7	219.532	0.595098	0.140852	4.225	2.39e-05	0.000708811
ENSSSCG00000004902	RNF152	190.305	0.592936	0.185008	3.20491	0.00135103	0.0147403
ENSSSCG00000006023	SYBU	979.548	0.592656	0.127577	4.64549	3.39e-06	0.000149184
ENSSSCG00000006383	VANGL2	93.5997	0.591956	0.188735	3.13643	0.00171018	0.0175185
ENSSSCG00000024048	MMRN2	3539.72	0.591812	0.157683	3.75318	0.000174603	0.00322954
ENSSSCG00000003146	NTN5	622.692	0.591783	0.133428	4.43521	9.2e-06	0.000338673
ENSSSCG00000025260	CARD10	1699.22	0.591173	0.0913691	6.47017	9.79e-11	2.02e-08
ENSSSCG00000002440	CCDC88C	1205.25	0.591	0.146379	4.03746	5.4e-05	0.00132238
ENSSSCG00000033001	FZD8	265.107	0.590611	0.177068	3.33551	0.000851446	0.0104909
ENSSSCG00000039315	SOX10	105.203	0.589672	0.206458	2.85614	0.00428833	0.0346596
ENSSSCG00000011020	JCAD	3504.84	0.588953	0.16598	3.54835	0.000387657	0.00586004
ENSSSCG00000036886	ZNF792	326.947	0.587786	0.204716	2.87123	0.00408879	0.0335336
ENSSSCG00000022705	SALL2	950.424	0.587002	0.137987	4.25404	2.1e-05	0.000639677
ENSSSCG00000027726	DLL1	497.851	0.583686	0.187205	3.11789	0.00182152	0.018382
ENSSSCG00000017177	ST6GALNAC2	2263.2	0.582383	0.0952104	6.1168	9.55e-10	1.52e-07
ENSSSCG00000003222	SYT3	192.211	0.582295	0.169395	3.43751	0.000587093	0.00798663
ENSSSCG00000009592	NFIL3	1043.54	0.581542	0.145102	4.00783	6.13e-05	0.00145754
ENSSSCG00000010478	FFAR4	1598.85	0.580308	0.112965	5.13705	2.79e-07	1.89e-05
ENSSSCG00000009824	RAD9B	171.156	0.580072	0.169253	3.42725	0.000609721	0.00816527
ENSSSCG00000005650	CERCAM	1029.15	-0.58001	0.197794	-2.93239	0.00336366	0.0289612
ENSSSCG00000000743	FKBP4	2743.86	-0.581204	0.135839	-4.27863	1.88e-05	0.000592469
ENSSSCG00000004020	SFT2D1	2261.23	-0.581508	0.190845	-3.04702	0.00231123	0.0218503
ENSSSCG00000013113	TMEM132A	240.047	-0.581628	0.18442	-3.15383	0.00161145	0.0168677
ENSSSCG00000017694	ACACA	47537	-0.58343	0.203525	-2.86662	0.00414877	0.0338585
ENSSSCG00000009077	HSPA4L	501.134	-0.587261	0.169066	-3.47357	0.000513593	0.00722892
ENSSSCG00000026812	EMG1	554.953	-0.587282	0.215213	-2.72885	0.00635564	0.0459841
ENSSSCG00000028694	ATP6V1B2	1522.17	-0.589434	0.137959	-4.27252	1.93e-05	0.000602909
ENSSSCG00000013297	CD44	1001.28	-0.59004	0.173214	-3.40642	0.000658196	0.00869594
ENSSSCG00000008617	CYRIA	2288.12	-0.591602	0.107917	-5.48203	4.2e-08	3.91e-06
ENSSSCG00000012657	AIFM1	1570.79	-0.594444	0.139229	-4.26954	1.96e-05	0.000606224
ENSSSCG00000000681	P3H3	1517.7	-0.595653	0.130235	-4.57367	4.79e-06	0.000199866
ENSSSCG00000001660	PTK7	93.923	-0.596466	0.192489	-3.0987	0.00194375	0.0192562
ENSSSCG00000021739	HSD17B12	15362.1	-0.596485	0.155115	-3.84544	0.000120335	0.00241007
ENSSSCG00000011916	ATP6V1A	2621	-0.596954	0.115069	-5.1878	2.13e-07	1.53e-05
ENSSSCG00000018082	COX3	516197	-0.597001	0.180089	-3.31503	0.000916333	0.0110991
ENSSSCG00000005102	AEN	1076.77	-0.598245	0.119721	-4.99701	5.82e-07	3.44e-05
ENSSSCG00000015281	PLEKHA6	2191.42	-0.598819	0.146241	-4.09475	4.23e-05	0.0011001
ENSSSCG00000016974	MAP1B	1739.52	-0.601805	0.216446	-2.7804	0.00542924	0.041018
ENSSSCG00000020749	KCNAB2	115.076	-0.602609	0.222191	-2.71212	0.0066854	0.047567
ENSSSCG00000011912	QTRT2	455.549	-0.604095	0.198772	-3.03913	0.00237263	0.0222038
ENSSSCG00000038089	COL18A1	5836.47	-0.604504	0.157525	-3.8375	0.000124293	0.00247047
ENSSSCG00000008753	ADGRA3	4910.96	-0.605206	0.206161	-2.93559	0.00332913	0.0286955
ENSSSCG00000004464	TENT5A	767.683	-0.606962	0.185914	-3.26475	0.0010956	0.0126561
ENSSSCG00000032985	GOT2	5684.92	-0.608033	0.168328	-3.6122	0.00030361	0.00491593
ENSSSCG00000027063	DPY19L1	2834.53	-0.609859	0.132878	-4.5896	4.44e-06	0.000187184
ENSSSCG00000040317	SOD2	4652.5	-0.614622	0.140467	-4.37556	1.21e-05	0.000415786
ENSSSCG00000010682	PRDX3	10355.9	-0.614867	0.146539	-4.19592	2.72e-05	0.000771248
ENSSSCG00000018078	COX2	241285	-0.615781	0.156172	-3.94296	8.05e-05	0.00177963
ENSSSCG00000011731	SMC4	1004.31	-0.617807	0.101761	-6.07118	1.27e-09	1.92e-07
ENSSSCG00000026748	PLK1	192.907	-0.618232	0.164414	-3.76021	0.000169769	0.00316931
ENSSSCG00000037000	SIGMAR1	1905.06	-0.618239	0.160118	-3.86114	0.000112859	0.00229544
ENSSSCG00000001927	HEXA	2534.03	-0.619118	0.125056	-4.95074	7.39e-07	4.23e-05
ENSSSCG00000014891	GAB2	1754.84	-0.61954	0.165372	-3.74635	0.000179427	0.00329935
ENSSSCG00000012779	ABCD1	311.519	-0.620087	0.158768	-3.90562	9.4e-05	0.00199144
ENSSSCG00000004499	ATP5F1A	15542	-0.620923	0.162446	-3.82233	0.000132197	0.00260024
ENSSSCG00000001000	ECI2	2954.35	-0.621495	0.177704	-3.49736	0.000469884	0.00677133
ENSSSCG00000001565	CDKN1A	4916.84	-0.621824	0.172812	-3.59828	0.00032033	0.00507684
ENSSSCG00000039650	PCYT2	2847.45	-0.623408	0.199353	-3.12716	0.00176504	0.0179612
ENSSSCG00000016574	KCP	2509.96	-0.625566	0.208838	-2.99547	0.00274025	0.0247742
ENSSSCG00000015785	CENPU	166.742	-0.626529	0.161982	-3.8679	0.000109775	0.00224723
ENSSSCG00000023915	SLC2A4	6039.29	-0.626951	0.200072	-3.13362	0.00172664	0.0176388
ENSSSCG00000010253	HK1	6259.53	-0.628112	0.160692	-3.90878	9.28e-05	0.00197617
ENSSSCG00000024550	UQCR10	1602.53	-0.628776	0.158862	-3.958	7.56e-05	0.0016951
ENSSSCG00000000118	MICALL1	2020.71	-0.629048	0.210724	-2.98517	0.0028342	0.0253899
ENSSSCG00000011000	DNAJA1	3369.33	-0.633477	0.174083	-3.63893	0.000273773	0.00454995
ENSSSCG00000016714	CYCS	1795.47	-0.633544	0.209789	-3.01991	0.00252848	0.0233703
ENSSSCG00000018081	ATP6	463516	-0.633852	0.161376	-3.92778	8.57e-05	0.00185404
ENSSSCG00000015710	ACTR3	3210.63	-0.633887	0.205389	-3.08627	0.00202682	0.019854
ENSSSCG00000032833	CD320	1627.3	-0.634023	0.220742	-2.87224	0.00407577	0.0334792
ENSSSCG00000038094	GPX7	501.269	-0.635742	0.163284	-3.89347	9.88e-05	0.00207153
ENSSSCG00000004888	SERPINB8	251.811	-0.639664	0.20548	-3.11302	0.00185182	0.0185678
ENSSSCG00000017232	SLC9A3R1	284.77	-0.640118	0.230027	-2.78279	0.00538934	0.0408343
ENSSSCG00000010703	HTRA1	3230.93	-0.64256	0.18581	-3.45817	0.000543865	0.00757364
ENSSSCG00000010381	ARHGAP22	1777.05	-0.642779	0.142525	-4.50995	6.48e-06	0.000257443
ENSSSCG00000011356	UQCRC1	4019.44	-0.643922	0.178206	-3.61336	0.000302254	0.00489901
ENSSSCG00000010554	SCD	980008	-0.644033	0.19457	-3.31003	0.000932851	0.0112385
ENSSSCG00000036614	PGP	852.734	-0.644255	0.237165	-2.71649	0.00659787	0.0471667
ENSSSCG00000015589	VASH2	221.236	-0.647383	0.200846	-3.22328	0.00126734	0.0140515
ENSSSCG00000004125	STX11	524.916	-0.648472	0.171108	-3.78984	0.000150746	0.00287975
ENSSSCG00000008261	HK2	7925.31	-0.650559	0.171009	-3.80424	0.000142239	0.00274502
ENSSSCG00000012623	SLC25A5	1447.53	-0.652412	0.109309	-5.96852	2.39e-09	3.33e-07
ENSSSCG00000021464	SOAT1	726.823	-0.653375	0.169568	-3.85317	0.000116597	0.00235723
ENSSSCG00000040607	MAF	2083.58	-0.653385	0.225128	-2.90228	0.00370458	0.0310466
ENSSSCG00000026784	LMNB2	639.077	-0.653457	0.12539	-5.21139	1.87e-07	1.38e-05
ENSSSCG00000040207	P2RY2	254.51	-0.655104	0.177127	-3.69849	0.000216883	0.00380668
ENSSSCG00000024206	CPPED1	285.459	-0.656095	0.202478	-3.24032	0.00119394	0.0135044
ENSSSCG00000016233	SERPINE2	339.826	-0.658066	0.222833	-2.95318	0.0031452	0.0275328
ENSSSCG00000035253	MAFG	522.274	-0.658692	0.122907	-5.3593	8.35e-08	6.84e-06
ENSSSCG00000008289	MTHFD2	180.422	-0.662722	0.170854	-3.87888	0.000104939	0.00216516
ENSSSCG00000008266	LOXL3	508.604	-0.664845	0.225497	-2.94836	0.00319467	0.0278727
ENSSSCG00000024687	FANCA	215.064	-0.665005	0.190306	-3.4944	0.000475122	0.00683121
ENSSSCG00000007286	ACSS2	22919.9	-0.667601	0.208336	-3.20445	0.00135322	0.014754
ENSSSCG00000034905	MVD	1996.15	-0.66787	0.218693	-3.05391	0.0022588	0.0215164
ENSSSCG00000029662	RASSF4	1015.34	-0.668376	0.181547	-3.68156	0.000231816	0.00401831
ENSSSCG00000023585	SERINC2	2266.7	-0.668925	0.186755	-3.58183	0.000341195	0.00532698
ENSSSCG00000011358	TREX1	419.499	-0.669452	0.234006	-2.86083	0.00422527	0.0342952
ENSSSCG00000021408	TKT	26692.9	-0.669828	0.206297	-3.24692	0.00116663	0.0132719
ENSSSCG00000002268	AKAP5	149.22	-0.670928	0.205288	-3.26822	0.00108225	0.0125623
ENSSSCG00000000064	ACO2	13116	-0.670992	0.175667	-3.81969	0.000133622	0.00261946
ENSSSCG00000034779	NT5C3B	917.918	-0.671226	0.156917	-4.27759	1.89e-05	0.000594074
ENSSSCG00000005349	GRHPR	1749.38	-0.672186	0.204209	-3.29166	0.000995985	0.011851
ENSSSCG00000039056	GAS7	1618.89	-0.673228	0.238934	-2.81763	0.0048379	0.0378603
ENSSSCG00000010517	PGAM1	7540.52	-0.673678	0.119911	-5.61814	1.93e-08	1.97e-06
ENSSSCG00000006345	OLFML2B	812.029	-0.675354	0.167628	-4.02889	5.6e-05	0.00135969
ENSSSCG00000017422	FKBP10	1655.05	-0.675815	0.224726	-3.00729	0.00263589	0.024136
ENSSSCG00000009825	PPTC7	1605.4	-0.676682	0.172034	-3.93342	8.37e-05	0.00182781
ENSSSCG00000032242	HMGA1	315.019	-0.676929	0.238303	-2.84062	0.00450257	0.0359519
ENSSSCG00000025686	KMO	224.137	-0.677407	0.243021	-2.78744	0.00531259	0.0403891
ENSSSCG00000032936	PIM3	3839.63	-0.679977	0.165239	-4.1151	3.87e-05	0.0010226
ENSSSCG00000008550	SLC5A6	3012.18	-0.681359	0.226669	-3.00596	0.00264742	0.0242134
ENSSSCG00000009334	HSPH1	1584.26	-0.68194	0.188226	-3.62299	0.000291221	0.00477433
ENSSSCG00000015140	HSPA8	15177	-0.682056	0.171743	-3.97138	7.15e-05	0.00163055
ENSSSCG00000013411	WEE1	194.721	-0.68419	0.175759	-3.89277	9.91e-05	0.00207475
ENSSSCG00000016769	CDK13	4864.06	-0.684535	0.157522	-4.34565	1.39e-05	0.00046352
ENSSSCG00000000859	PARPBP	87.8553	-0.685497	0.228611	-2.99853	0.00271287	0.0246814
ENSSSCG00000005943	ST3GAL1	1165.21	-0.685694	0.215391	-3.18348	0.00145517	0.0156166
ENSSSCG00000023837	WFDC1	445.129	-0.686343	0.12044	-5.69862	1.21e-08	1.29e-06
ENSSSCG00000008010	CHTF18	165.86	-0.689047	0.171532	-4.01701	5.89e-05	0.00141908
ENSSSCG00000034345	SPRY3	95.7309	-0.689345	0.218477	-3.15523	0.00160373	0.0168316
ENSSSCG00000029267	TIGIT	40.682	-0.696423	0.256453	-2.7156	0.00661558	0.0472344
ENSSSCG00000024219	TIGAR	562.153	-0.696578	0.136443	-5.10528	3.3e-07	2.15e-05
ENSSSCG00000016690	CREB5	409.365	-0.69775	0.171296	-4.07335	4.63e-05	0.00117701
ENSSSCG00000033178	HAUS4	109.307	-0.697991	0.220977	-3.15867	0.00158493	0.0166677
ENSSSCG00000035991	CENPM	146.795	-0.698174	0.120153	-5.81071	6.22e-09	7.3e-07
ENSSSCG00000013909	CRLF1	283.849	-0.698266	0.256317	-2.72423	0.00644526	0.0463245
ENSSSCG00000002252	ARRDC4	652.904	-0.701874	0.170067	-4.12705	3.67e-05	0.000975836
ENSSSCG00000022105	SUCNR1	133.885	-0.704338	0.231443	-3.04325	0.0023404	0.0220071
ENSSSCG00000023776	CCSAP	64.9769	-0.705162	0.242719	-2.90526	0.00366953	0.0308351
ENSSSCG00000035420	HES4	1935.09	-0.707042	0.172153	-4.10705	4.01e-05	0.00105184
ENSSSCG00000006862	VCAM1	2184.99	-0.70783	0.192422	-3.67853	0.000234579	0.00405395
ENSSSCG00000002041	SLC7A7	1017.53	-0.712644	0.233872	-3.04715	0.00231019	0.0218503
ENSSSCG00000004750	OIP5	32.7535	-0.712905	0.249431	-2.85812	0.00426157	0.034517
ENSSSCG00000001596	MOCS1	544.153	-0.714893	0.160057	-4.46648	7.95e-06	0.000301971
ENSSSCG00000017014	PANK3	3892.1	-0.715999	0.24298	-2.94675	0.00321137	0.0279873
ENSSSCG00000005224	GLIS3	283.459	-0.716455	0.264938	-2.70424	0.00684617	0.0483649
ENSSSCG00000016872	HMGCS1	2826.68	-0.718664	0.168661	-4.26099	2.04e-05	0.000627405
ENSSSCG00000032819	QPCTL	316.016	-0.719797	0.122761	-5.86338	4.54e-09	5.8e-07
ENSSSCG00000015271	PRELP	1479.62	-0.720269	0.202929	-3.54937	0.00038615	0.00584438
ENSSSCG00000013766	IL27RA	333.691	-0.721947	0.216647	-3.33237	0.000861097	0.010585
ENSSSCG00000034913	GINS1	143.435	-0.727228	0.220777	-3.29394	0.000987928	0.0117801
ENSSSCG00000010923	UBE2T	89.701	-0.729594	0.195572	-3.73056	0.000191052	0.00346851
ENSSSCG00000014257	SLC27A6	250.27	-0.729785	0.201957	-3.61358	0.000302004	0.00489901
ENSSSCG00000005510	PHF19	441.407	-0.730322	0.185088	-3.9458	7.95e-05	0.00176866
ENSSSCG00000014012	GFPT2	646.073	-0.730462	0.201996	-3.61623	0.000298925	0.00486574
ENSSSCG00000015398	SEMA3A	177.15	-0.731243	0.236632	-3.09021	0.00200013	0.0196783
ENSSSCG00000035059	MCM10	187.537	-0.731747	0.169993	-4.30456	1.67e-05	0.000536844
ENSSSCG00000010464	PPP1R3C	2297.34	-0.73188	0.196664	-3.72148	0.000198062	0.00356909
ENSSSCG00000017429	P3H4	795.105	-0.732988	0.157732	-4.64704	3.37e-06	0.000149184
ENSSSCG00000020813	FAM20C	1183.02	-0.734173	0.184913	-3.97036	7.18e-05	0.0016352
ENSSSCG00000000171	CKAP4	353.521	-0.736506	0.209556	-3.51461	0.000440404	0.00642304
ENSSSCG00000035746	ECT2	236.224	-0.739144	0.19766	-3.73947	0.000184406	0.00337512
ENSSSCG00000010525	PI4K2A	1080.86	-0.740553	0.207155	-3.57488	0.000350393	0.00544356
ENSSSCG00000039408	ADCY7	512.88	-0.740603	0.265814	-2.78617	0.00533345	0.0405222
ENSSSCG00000012527	TCEAL9	57.3666	-0.744087	0.24986	-2.97801	0.00290122	0.0259312
ENSSSCG00000011443	STAB1	2738.43	-0.744458	0.197482	-3.76974	0.000163416	0.00307325
ENSSSCG00000008227	ST3GAL5	1316.59	-0.747286	0.149225	-5.0078	5.51e-07	3.29e-05
ENSSSCG00000003603	COL16A1	2553.74	-0.748706	0.234939	-3.1868	0.00143855	0.0154528
ENSSSCG00000000018	KIAA0930	13156.2	-0.755923	0.213838	-3.53503	0.000407722	0.00604736
ENSSSCG00000028512	LDLR	3009.23	-0.758501	0.198818	-3.81504	0.000136159	0.00266255
ENSSSCG00000034229	MIS18A	60.7675	-0.760108	0.209558	-3.6272	0.000286507	0.00472115
ENSSSCG00000021443	SGK1	1640.29	-0.762428	0.224119	-3.40189	0.000669219	0.00882673
ENSSSCG00000007465	B4GALT5	1551.66	-0.764525	0.196609	-3.88856	0.000100842	0.00209993
ENSSSCG00000005047	CDKN3	76.8236	-0.766573	0.170169	-4.50476	6.64e-06	0.000263145
ENSSSCG00000016420	INSIG1	5546.71	-0.770099	0.118439	-6.50208	7.92e-11	1.66e-08
ENSSSCG00000001137	H1-3	1163.04	-0.770168	0.137209	-5.61312	1.99e-08	2.02e-06
ENSSSCG00000038423	GLA	413.999	-0.770247	0.163604	-4.70799	2.5e-06	0.000115341
ENSSSCG00000017052	ADAM19	836.606	-0.772337	0.20142	-3.83446	0.000125842	0.00249809
ENSSSCG00000004077	FBXO5	46.8912	-0.773541	0.252448	-3.06416	0.00218284	0.0209899
ENSSSCG00000040779	CBS	643.461	-0.77404	0.269169	-2.87566	0.00403181	0.0332049
ENSSSCG00000003458	EFHD2	1763.75	-0.774385	0.282401	-2.74214	0.00610395	0.0446771
ENSSSCG00000035937	DPT	2820.99	-0.775444	0.185865	-4.17209	3.02e-05	0.00083248
ENSSSCG00000012822	F8	2270.39	-0.775478	0.191873	-4.04162	5.31e-05	0.00130813
ENSSSCG00000000362	RDH5	4765.13	-0.775599	0.235936	-3.28733	0.00101141	0.0119649
ENSSSCG00000030156	APBB1IP	288.983	-0.776094	0.278043	-2.79128	0.00525007	0.0401467
ENSSSCG00000038992	TUBB6	568.524	-0.777847	0.231221	-3.36408	0.000767987	0.00976884
ENSSSCG00000007151	CDC25B	562.356	-0.77837	0.16625	-4.68193	2.84e-06	0.000128393
ENSSSCG00000016877	NNT	2569.85	-0.77898	0.189109	-4.11922	3.8e-05	0.0010079
ENSSSCG00000006087	CPQ	557.61	-0.781207	0.237243	-3.29285	0.000991781	0.0118127
ENSSSCG00000026146	GALNT5	76.439	-0.784164	0.245683	-3.19177	0.00141404	0.0152794
ENSSSCG00000025486	MDH2	7169.63	-0.786582	0.189666	-4.1472	3.37e-05	0.000912331
ENSSSCG00000040714	RSPH6A	42.1085	-0.786851	0.283179	-2.77863	0.00545882	0.0411713
ENSSSCG00000003201	ATF5	736.156	-0.786915	0.1776	-4.43082	9.39e-06	0.000344835
ENSSSCG00000038535	ARSB	249.711	-0.787525	0.233011	-3.37978	0.000725432	0.00935495
ENSSSCG00000003888	STIL	155.881	-0.787564	0.223283	-3.5272	0.000419976	0.00618825
ENSSSCG00000020846	SCARA3	1198.24	-0.787805	0.142878	-5.51383	3.51e-08	3.35e-06
ENSSSCG00000031831	CADM1	724.646	-0.789402	0.232605	-3.39375	0.000689435	0.00904028
ENSSSCG00000012844	SLC25A22	2528.89	-0.7913	0.172787	-4.57964	4.66e-06	0.000194761
ENSSSCG00000033919	DCLK1	421.945	-0.796888	0.247189	-3.2238	0.00126503	0.0140359
ENSSSCG00000010486	HELLS	111.521	-0.799307	0.198477	-4.02721	5.64e-05	0.00136735
ENSSSCG00000004049	ACAT2	1552.93	-0.801046	0.156187	-5.12876	2.92e-07	1.95e-05
ENSSSCG00000000917	KERA	554.513	-0.802457	0.292917	-2.73954	0.00615254	0.044949
ENSSSCG00000023807	ACO1	17176.7	-0.803578	0.220873	-3.63819	0.000274559	0.00455819
ENSSSCG00000013911	TMEM59L	31.7036	-0.811182	0.266871	-3.0396	0.00236889	0.0221953
ENSSSCG00000006472	CRABP2	450.785	-0.818073	0.29686	-2.75575	0.00585577	0.0432837
ENSSSCG00000000843	TXNRD1	4434.52	-0.821045	0.147047	-5.58357	2.36e-08	2.36e-06
ENSSSCG00000001498	BEND6	144.351	-0.822868	0.298828	-2.75365	0.00589351	0.0434809
ENSSSCG00000003479	MFAP2	366.823	-0.824795	0.288595	-2.85797	0.00426358	0.034517
ENSSSCG00000039950	RMI1	96.0159	-0.824876	0.163277	-5.05201	4.37e-07	2.74e-05
ENSSSCG00000040397	COLEC12	925.152	-0.825742	0.24022	-3.43744	0.000587237	0.00798663
ENSSSCG00000024043	ADAMTS2	7015.18	-0.827121	0.120401	-6.86973	6.43e-12	1.77e-09
ENSSSCG00000028536	LHFPL2	760.642	-0.828763	0.251788	-3.29151	0.000996506	0.011851
ENSSSCG00000021440	GPSM2	187.05	-0.829517	0.257742	-3.2184	0.00128907	0.0142422
ENSSSCG00000000399	TIMELESS	116.139	-0.829848	0.257782	-3.21918	0.00128557	0.0142136
ENSSSCG00000032768	EBP	2060.29	-0.831228	0.211414	-3.93176	8.43e-05	0.00183371
ENSSSCG00000012077	MX1	745.253	-0.835017	0.237444	-3.5167	0.000436955	0.00639052
ENSSSCG00000003465	FBLIM1	3057.2	-0.838128	0.175259	-4.78222	1.73e-06	8.54e-05
ENSSSCG00000013731	DNASE2	398.625	-0.840063	0.236817	-3.5473	0.000389198	0.00586497
ENSSSCG00000003876	CDKN2C	555.781	-0.840478	0.176247	-4.76874	1.85e-06	9.08e-05
ENSSSCG00000008072	ASPN	1310.44	-0.841022	0.232394	-3.61894	0.000295807	0.00482937
ENSSSCG00000004766	RAD51	58.4728	-0.841324	0.2516	-3.34389	0.00082612	0.0102755
ENSSSCG00000003081	CEACAM16	141.756	-0.84168	0.233814	-3.59978	0.000318482	0.00506798
ENSSSCG00000015961	CDCA7	130.312	-0.843992	0.187683	-4.49691	6.89e-06	0.000271682
ENSSSCG00000031977	PTCH2	308.424	-0.844197	0.220942	-3.82089	0.000132969	0.0026099
ENSSSCG00000011806	MASP1	101.399	-0.847548	0.278853	-3.0394	0.00237046	0.0221968
ENSSSCG00000011884	HCLS1	853.864	-0.848398	0.221389	-3.83215	0.000127026	0.00251524
ENSSSCG00000004961	ITGA11	364.645	-0.852189	0.260676	-3.26915	0.0010787	0.0125532
ENSSSCG00000015771	NEIL3	31.5102	-0.852854	0.302602	-2.8184	0.00482638	0.0378078
ENSSSCG00000017300	MRC2	4635.36	-0.858153	0.255495	-3.35879	0.00078285	0.00988048
ENSSSCG00000032561	PDCD1LG2	91.1796	-0.85816	0.194724	-4.40705	1.05e-05	0.000372734
ENSSSCG00000033541	NAT8L	2123.83	-0.858661	0.233876	-3.67145	0.000241183	0.00413021
ENSSSCG00000042089	KCTD11	59.1002	-0.859045	0.27714	-3.09968	0.00193731	0.0192288
ENSSSCG00000017238	TTYH2	678.903	-0.862062	0.229338	-3.75892	0.000170652	0.00317889
ENSSSCG00000031118	PREX1	403.9	-0.86284	0.309892	-2.78433	0.00536389	0.0406807
ENSSSCG00000032288	SLC20A1	3097.1	-0.86413	0.178592	-4.83858	1.31e-06	6.79e-05
ENSSSCG00000025447	MID1IP1	4650.71	-0.867937	0.182916	-4.745	2.09e-06	9.96e-05
ENSSSCG00000023377	EMP3	818.818	-0.870057	0.291777	-2.98192	0.00286448	0.0256465
ENSSSCG00000025308	IL17D	258.173	-0.870208	0.181519	-4.79404	1.63e-06	8.18e-05
ENSSSCG00000035564	MCM6	565.733	-0.870363	0.186939	-4.65587	3.23e-06	0.000143684
ENSSSCG00000017818	SERPINF1	5251.07	-0.872699	0.18789	-4.64474	3.41e-06	0.000149184
ENSSSCG00000044690	FMN1	95.8079	-0.873114	0.26143	-3.33976	0.00083852	0.0103805
ENSSSCG00000016092	SGO2	157.159	-0.876217	0.204555	-4.28353	1.84e-05	0.000581908
ENSSSCG00000036256	MAD2L1	171.283	-0.878643	0.182075	-4.82572	1.4e-06	7.14e-05
ENSSSCG00000015784	ACSL1	45803.3	-0.879919	0.251364	-3.50058	0.000464245	0.00672086
ENSSSCG00000006289	F5	2218.35	-0.882214	0.249868	-3.53072	0.000414436	0.0061296
ENSSSCG00000015270	FMOD	1339.25	-0.887136	0.248578	-3.56884	0.000358568	0.00554317
ENSSSCG00000014871	TSKU	770.08	-0.887919	0.238749	-3.71905	0.00019997	0.0035859
ENSSSCG00000017993	NTN1	2777.96	-0.888316	0.165283	-5.37452	7.68e-08	6.35e-06
ENSSSCG00000027443	MRAS	9187.95	-0.889119	0.173387	-5.12794	2.93e-07	1.95e-05
ENSSSCG00000031346	CMKLR1	301.416	-0.891352	0.264831	-3.36573	0.000763403	0.00973416
ENSSSCG00000009079	INTU	140.007	-0.891356	0.228681	-3.89782	9.71e-05	0.0020428
ENSSSCG00000039962	HSPB1	12184	-0.893939	0.247987	-3.60479	0.000312407	0.00498818
ENSSSCG00000005486	KIF12	60.0009	-0.904296	0.243113	-3.71966	0.000199492	0.00358447
ENSSSCG00000032315	XRCC2	28.4824	-0.912029	0.312271	-2.92063	0.00349325	0.029703
ENSSSCG00000023666	CTSB	19776.4	-0.912895	0.253251	-3.6047	0.000312515	0.00498818
ENSSSCG00000011848	TFRC	1247.05	-0.914511	0.26085	-3.50589	0.000455088	0.00661878
ENSSSCG00000037241	RGS2	240.095	-0.915319	0.328334	-2.78776	0.00530734	0.0403687
ENSSSCG00000015673	KYNU	185.438	-0.925395	0.332728	-2.78124	0.00541519	0.0409523
ENSSSCG00000003789	CTH	1245.92	-0.926312	0.237668	-3.8975	9.72e-05	0.0020428
ENSSSCG00000011755	NCEH1	588.572	-0.926845	0.265768	-3.48742	0.000487701	0.00696053
ENSSSCG00000016782	OTULINL	283.573	-0.932759	0.281923	-3.30856	0.000937776	0.0112892
ENSSSCG00000003333	C1QTNF12	33.3063	-0.93334	0.322891	-2.89057	0.00384544	0.0319039
ENSSSCG00000015253	NTM	839.376	-0.933469	0.28376	-3.28964	0.00100317	0.0118971
ENSSSCG00000018075	COX1	808944	-0.933546	0.172535	-5.41075	6.28e-08	5.47e-06
ENSSSCG00000003694	EMILIN2	1400.97	-0.933969	0.216454	-4.31487	1.6e-05	0.000516247
ENSSSCG00000017355	GRN	5584.16	-0.934678	0.215648	-4.33429	1.46e-05	0.000479979
ENSSSCG00000001561	ETV7	63.2858	-0.935881	0.288105	-3.24841	0.00116054	0.0132122
ENSSSCG00000025179	NECAP1	1075.64	-0.938533	0.255413	-3.67456	0.000238256	0.00409384
ENSSSCG00000026547	SLC45A3	109.559	-0.943666	0.32041	-2.94518	0.00322769	0.0280674
ENSSSCG00000032472	SLC25A11	49.973	-0.944541	0.252838	-3.73575	0.000187156	0.00342147
ENSSSCG00000036236	ELOVL6	128765	-0.94765	0.165203	-5.73629	9.68e-09	1.07e-06
ENSSSCG00000025034	LAPTM5	1802.25	-0.949998	0.293747	-3.23406	0.00122043	0.0136858
ENSSSCG00000010984	KIF24	115.846	-0.950162	0.159453	-5.9589	2.54e-09	3.47e-07
ENSSSCG00000035863	PLIN2	3189.88	-0.950179	0.207439	-4.58053	4.64e-06	0.000194446
ENSSSCG00000006238	CYP7A1	50.7618	-0.951561	0.302612	-3.1445	0.00166374	0.0172314
ENSSSCG00000014136	VCAN	2684.95	-0.955639	0.20797	-4.59508	4.33e-06	0.000182966
ENSSSCG00000016859	C7	104.755	-0.957297	0.296394	-3.22982	0.00123869	0.0138413
ENSSSCG00000012076	MX2	1117.36	-0.960467	0.287851	-3.33668	0.000847847	0.0104712
ENSSSCG00000015326	COL1A2	85975.3	-0.960571	0.233487	-4.11403	3.89e-05	0.00102565
ENSSSCG00000026257	STMN1	672.645	-0.962454	0.111819	-8.60724	7.48e-18	8.4e-15
ENSSSCG00000012277	TIMP1	472.286	-0.963139	0.246711	-3.90392	9.46e-05	0.00200279
ENSSSCG00000035537	RUNX1	474.792	-0.963945	0.284452	-3.38878	0.000702031	0.00915961
ENSSSCG00000010116	SLC25A1	9454.2	-0.966394	0.227125	-4.2549	2.09e-05	0.000638473
ENSSSCG00000003377	ACOT7	214.705	-0.970499	0.290806	-3.33727	0.000846066	0.0104574
ENSSSCG00000038706	C1QC	1179.88	-0.970986	0.35495	-2.73555	0.00622753	0.0453284
ENSSSCG00000001910	ISLR	3978.67	-0.973304	0.323327	-3.01028	0.00261007	0.0239553
ENSSSCG00000036135	COL1A1	157969	-0.975341	0.261784	-3.72576	0.000194731	0.00352309
ENSSSCG00000040575	ISG15	330.169	-0.978325	0.249921	-3.91453	9.06e-05	0.00193756
ENSSSCG00000023374	SRGN	1471.72	-0.982103	0.245669	-3.99767	6.4e-05	0.0015011
ENSSSCG00000025108	G6PD	7413.55	-0.988159	0.186829	-5.28911	1.23e-07	9.61e-06
ENSSSCG00000006187	MSC	85.6424	-0.988809	0.317307	-3.11625	0.00183167	0.018401
ENSSSCG00000022797	PPP1R3B	1512.23	-0.990145	0.292121	-3.38951	0.000700185	0.00914829
ENSSSCG00000037697	MGP	5203.08	-0.991005	0.241924	-4.09634	4.2e-05	0.00109617
ENSSSCG00000007739	GUSB	905.839	-0.991068	0.243408	-4.07163	4.67e-05	0.00118355
ENSSSCG00000004678	DUOX2	148.025	-0.991571	0.227907	-4.35078	1.36e-05	0.000455713
ENSSSCG00000036933	NR1D1	607.144	-0.997517	0.228764	-4.36046	1.3e-05	0.000438835
ENSSSCG00000040931	SLC17A9	323.283	-1.00346	0.278287	-3.60586	0.000311125	0.00498116
ENSSSCG00000039644	TRPM5	168.102	-1.00384	0.345679	-2.90397	0.0036846	0.0309121
ENSSSCG00000014080	HMGCR	811.645	-1.00836	0.157534	-6.40088	1.54e-10	2.89e-08
ENSSSCG00000014984	MMP27	533.427	-1.00888	0.229338	-4.39907	1.09e-05	0.000382335
ENSSSCG00000027357	CSTB	5019.37	-1.01667	0.205141	-4.95593	7.2e-07	4.13e-05
ENSSSCG00000009361	POSTN	17643.6	-1.01759	0.269562	-3.77498	0.000160019	0.00302747
ENSSSCG00000001914	LOXL1	469.541	-1.01954	0.231179	-4.41015	1.03e-05	0.000369103
ENSSSCG00000014441	CSF1R	2968.1	-1.01996	0.327749	-3.11202	0.00185813	0.0186073
ENSSSCG00000039862	TRIB3	936.404	-1.03022	0.230575	-4.46803	7.89e-06	0.000300518
ENSSSCG00000007278	AHCY	436.448	-1.03216	0.154304	-6.68914	2.24e-11	5.27e-09
ENSSSCG00000016166	SPAG16	186.571	-1.03723	0.219885	-4.71716	2.39e-06	0.000111242
ENSSSCG00000047247	DSCC1	21.654	-1.04003	0.321129	-3.23868	0.00120084	0.0135286
ENSSSCG00000010509	PIK3AP1	515.254	-1.04043	0.290051	-3.58705	0.000334437	0.00524753
ENSSSCG00000022309	GPR34	104.541	-1.04135	0.381082	-2.73263	0.00628318	0.0456067
ENSSSCG00000004205	ARHGAP18	36777.8	-1.04138	0.24009	-4.33744	1.44e-05	0.000476896
ENSSSCG00000014310	CXCL14	534.202	-1.04507	0.308728	-3.38507	0.000711603	0.00922969
ENSSSCG00000006132	MMP16	305.611	-1.0485	0.233238	-4.4954	6.94e-06	0.000272247
ENSSSCG00000022099	TP53INP2	1052.49	-1.05262	0.193479	-5.44046	5.31e-08	4.8e-06
ENSSSCG00000037669	PTPN7	72.0775	-1.05266	0.3353	-3.13946	0.00169258	0.0174154
ENSSSCG00000007437	SLC12A5	58.3553	-1.05461	0.389193	-2.70974	0.00673366	0.0477989
ENSSSCG00000036383	LGALS3BP	787.758	-1.05559	0.206289	-5.11706	3.1e-07	2.04e-05
ENSSSCG00000001566	RAB44	18.8157	-1.05772	0.382626	-2.76436	0.00570346	0.0424821
ENSSSCG00000032474	CXCL10	155.406	-1.05919	0.390885	-2.70971	0.00673417	0.0477989
ENSSSCG00000029066	IDI1	6660.11	-1.06248	0.262179	-4.05249	5.07e-05	0.00126262
ENSSSCG00000032341	AIF1	269.108	-1.06289	0.28687	-3.70514	0.000211273	0.00373218
ENSSSCG00000014956	ANKRD49	7005.33	-1.06371	0.248238	-4.28502	1.83e-05	0.00057918
ENSSSCG00000000672	CLSTN3	1855.11	-1.06511	0.365064	-2.91761	0.00352725	0.029964
ENSSSCG00000031188	C1orf185	71.5403	-1.06603	0.214975	-4.95888	7.09e-07	4.08e-05
ENSSSCG00000006149	RALYL	24.6782	-1.06615	0.330334	-3.2275	0.00124876	0.0139289
ENSSSCG00000033444	SPC24	90.5398	-1.06839	0.236348	-4.52041	6.17e-06	0.000249483
ENSSSCG00000036136	BHLHE40	1954.76	-1.06931	0.216163	-4.94679	7.54e-07	4.28e-05
ENSSSCG00000029744	PLCH2	773.291	-1.07147	0.376617	-2.84499	0.00444122	0.0356067
ENSSSCG00000007366	MYBL2	256.896	-1.07155	0.271687	-3.94407	8.01e-05	0.00177643
ENSSSCG00000008560	DPYSL5	29.4141	-1.07253	0.338253	-3.17078	0.00152029	0.0161828
ENSSSCG00000031712	MFAP5	1197.51	-1.0748	0.313254	-3.43109	0.000601153	0.00808497
ENSSSCG00000014041	MXD3	202.396	-1.08002	0.119236	-9.05784	1.33e-19	1.9e-16
ENSSSCG00000037987	MS4A10	44.8705	-1.08467	0.322504	-3.36327	0.000770256	0.00978188
ENSSSCG00000030112	MACROD2	13679.8	-1.08658	0.245774	-4.42103	9.82e-06	0.000357704
ENSSSCG00000001770	CTSH	4957.28	-1.08795	0.256089	-4.24834	2.15e-05	0.000649086
ENSSSCG00000021383	CGAS	39.5286	-1.08958	0.266651	-4.08617	4.39e-05	0.00113777
ENSSSCG00000025588	FJX1	325.126	-1.08983	0.324065	-3.363	0.000770999	0.00978342
ENSSSCG00000028840	EZH2	197.136	-1.09046	0.208665	-5.2259	1.73e-07	1.3e-05
ENSSSCG00000002960	RASGRP4	175.238	-1.09114	0.345919	-3.15433	0.0016087	0.01685
ENSSSCG00000006634	TNFAIP8L2	67.1573	-1.09463	0.381639	-2.86822	0.00412783	0.0337658
ENSSSCG00000015644	IKBKE	83.9022	-1.09786	0.357207	-3.07345	0.00211597	0.0204974
ENSSSCG00000004216	ECHDC1	7021.22	-1.0979	0.221067	-4.96636	6.82e-07	3.94e-05
ENSSSCG00000005995	MTBP	32.8603	-1.10373	0.275203	-4.01061	6.06e-05	0.00144925
ENSSSCG00000013632	C19orf38	58.3211	-1.10465	0.393266	-2.8089	0.00497109	0.0385169
ENSSSCG00000005997	COL14A1	5539.38	-1.10492	0.283981	-3.89082	9.99e-05	0.00208596
ENSSSCG00000029039	BRCA2	62.1552	-1.11878	0.348759	-3.20789	0.00133711	0.0146234
ENSSSCG00000003366	CHD5	56.9097	-1.12055	0.347039	-3.22889	0.0012427	0.0138762
ENSSSCG00000013546	DENND1C	36.9943	-1.12199	0.384575	-2.91748	0.00352875	0.029964
ENSSSCG00000006333	NUF2	116.375	-1.13265	0.230619	-4.91134	9.05e-07	4.99e-05
ENSSSCG00000034639	MGAM	53.8707	-1.137	0.401636	-2.83092	0.0046414	0.0366694
ENSSSCG00000033759	TBXA2R	584.961	-1.13809	0.227642	-4.99949	5.75e-07	3.41e-05
ENSSSCG00000009580	S1PR3	504.135	-1.14649	0.294588	-3.89183	9.95e-05	0.00208004
ENSSSCG00000031717	ADCY8	14.2398	-1.16283	0.401433	-2.89669	0.00377116	0.0314204
ENSSSCG00000009002	TLR2	101.15	-1.16669	0.399908	-2.9174	0.00352966	0.029964
ENSSSCG00000033654	FANCC	154.099	-1.16792	0.286051	-4.0829	4.45e-05	0.00114617
ENSSSCG00000024814	PFKFB1	691.45	-1.17059	0.346497	-3.37834	0.000729237	0.0093899
ENSSSCG00000003524	C1QA	848.376	-1.17069	0.360259	-3.24957	0.00115578	0.0131675
ENSSSCG00000039556	KCNQ1	359.743	-1.17507	0.245489	-4.78665	1.7e-06	8.4e-05
ENSSSCG00000006372	ARHGAP30	332.024	-1.17627	0.391221	-3.00665	0.00264145	0.0241728
ENSSSCG00000000738	RHNO1	84.5238	-1.17735	0.234896	-5.01223	5.38e-07	3.24e-05
ENSSSCG00000010096	AIFM3	111.023	-1.18022	0.250302	-4.71516	2.42e-06	0.000111681
ENSSSCG00000026742	BTK	157.19	-1.1888	0.433831	-2.74024	0.00613948	0.0448745
ENSSSCG00000006357	FCER1G	506.521	-1.19604	0.38427	-3.11251	0.00185505	0.0185883
ENSSSCG00000011038	MRC1	448.625	-1.20061	0.346705	-3.46291	0.000534373	0.00746129
ENSSSCG00000033606	H2AC8	48.7249	-1.20241	0.430913	-2.79037	0.00526483	0.0402205
ENSSSCG00000017396	PSMC3IP	23.6351	-1.20254	0.358193	-3.35723	0.000787264	0.00990236
ENSSSCG00000000916	LUM	8754.9	-1.20342	0.229215	-5.25016	1.52e-07	1.15e-05
ENSSSCG00000027487	LAT2	553.509	-1.21008	0.309697	-3.9073	9.33e-05	0.00198562
ENSSSCG00000003628	CLSPN	142.504	-1.21616	0.16408	-7.412	1.24e-13	5.02e-11
ENSSSCG00000029230	ECM1	2413.63	-1.21796	0.309105	-3.9403	8.14e-05	0.00178945
ENSSSCG00000005222	SLC1A1	24.1679	-1.22186	0.451931	-2.70365	0.00685817	0.0484168
ENSSSCG00000007010	ZMAT4	32.4206	-1.22191	0.40594	-3.01006	0.00261194	0.0239585
ENSSSCG00000002893	CD22	66.2894	-1.22349	0.381934	-3.20341	0.00135813	0.0147973
ENSSSCG00000017421	ACLY	116669	-1.22519	0.291547	-4.20238	2.64e-05	0.000755019
ENSSSCG00000031518	STARD4	155.04	-1.22599	0.257708	-4.75729	1.96e-06	9.49e-05
ENSSSCG00000011563	FANCD2	112.691	-1.22733	0.207188	-5.92377	3.15e-09	4.16e-07
ENSSSCG00000008239	CAPG	1535.5	-1.22848	0.369179	-3.3276	0.000875985	0.0107094
ENSSSCG00000033146	CD163	713.719	-1.22923	0.320642	-3.83364	0.000126262	0.00250327
ENSSSCG00000039488	SPON2	1514.73	-1.22931	0.308927	-3.9793	6.91e-05	0.00159102
ENSSSCG00000036883	FABP3	28521.9	-1.23021	0.236968	-5.19148	2.09e-07	1.5e-05
ENSSSCG00000026169	MFSD12	2066.22	-1.23026	0.253177	-4.8593	1.18e-06	6.25e-05
ENSSSCG00000010132	COMT	7053.99	-1.2317	0.227936	-5.40368	6.53e-08	5.58e-06
ENSSSCG00000012056	CHAF1B	44.3781	-1.23449	0.321227	-3.84304	0.000121518	0.00242247
ENSSSCG00000013237	SPI1	662.615	-1.23707	0.359383	-3.44219	0.000577024	0.00791547
ENSSSCG00000024752	ALDH4A1	2875.82	-1.23883	0.214211	-5.7832	7.33e-09	8.35e-07
ENSSSCG00000009009	MND1	30.6909	-1.23915	0.291206	-4.25524	2.09e-05	0.000638473
ENSSSCG00000011877	CD86	215.639	-1.24085	0.385452	-3.21922	0.00128541	0.0142136
ENSSSCG00000013332	KIF18A	43.3242	-1.24184	0.213942	-5.80457	6.45e-09	7.52e-07
ENSSSCG00000039651	SLC2A5	3743.61	-1.24312	0.265365	-4.68457	2.81e-06	0.000127631
ENSSSCG00000005472	SLC46A2	76.0016	-1.24694	0.439583	-2.83664	0.00455915	0.0362381
ENSSSCG00000004193	ENPP1	1943.91	-1.24908	0.283971	-4.39861	1.09e-05	0.000382335
ENSSSCG00000040486	BIRC5	117.022	-1.25128	0.224871	-5.56442	2.63e-08	2.58e-06
ENSSSCG00000036975	PSRC1	21.2854	-1.25261	0.313665	-3.99347	6.51e-05	0.00152109
ENSSSCG00000015136	UBASH3B	408.384	-1.25735	0.291801	-4.30892	1.64e-05	0.000527452
ENSSSCG00000009959	ASPHD2	39.6429	-1.25938	0.366144	-3.43958	0.00058262	0.00794945
ENSSSCG00000037307	PRC1	34.2433	-1.25955	0.243635	-5.16981	2.34e-07	1.64e-05
ENSSSCG00000006761	DCLRE1B	124.877	-1.26444	0.350602	-3.60647	0.000310391	0.00498116
ENSSSCG00000021161	CKS2	231.008	-1.27011	0.168206	-7.55087	4.32e-14	1.94e-11
ENSSSCG00000025736	RECQL4	84.7631	-1.27382	0.211737	-6.01607	1.79e-09	2.6e-07
ENSSSCG00000029715	OLFM1	223.877	-1.27597	0.312437	-4.08391	4.43e-05	0.00114324
ENSSSCG00000038138	TFEC	76.9949	-1.27652	0.343244	-3.71898	0.000200028	0.0035859
ENSSSCG00000013551	C3	452.965	-1.28153	0.322965	-3.96801	7.25e-05	0.00164902
ENSSSCG00000000203	KCNH3	643.041	-1.28262	0.301858	-4.24908	2.15e-05	0.000649086
ENSSSCG00000034152	MEI4	1603.94	-1.28361	0.275226	-4.66382	3.1e-06	0.000139426
ENSSSCG00000016452	GIMAP8	190.451	-1.28475	0.475993	-2.6991	0.00695271	0.0489275
ENSSSCG00000000907	PLXNC1	282.757	-1.2854	0.439224	-2.92652	0.00342773	0.0292726
ENSSSCG00000001500	COL21A1	198.967	-1.28749	0.385503	-3.33976	0.000838501	0.0103805
ENSSSCG00000000295	NCKAP1L	598.982	-1.3013	0.361853	-3.5962	0.000322898	0.00511239
ENSSSCG00000014840	P4HA3	79.0802	-1.30579	0.415668	-3.14142	0.00168131	0.0173676
ENSSSCG00000033512	C1QB	1212.22	-1.30681	0.361503	-3.61493	0.000300427	0.00487945
ENSSSCG00000030076	SLC6A13	14.6997	-1.31361	0.394512	-3.32971	0.000869366	0.0106367
ENSSSCG00000027967	IGSF6	43.4938	-1.31544	0.402175	-3.27081	0.00107241	0.0124892
ENSSSCG00000013604	MYO1F	484.148	-1.31571	0.345216	-3.81125	0.000138266	0.00268704
ENSSSCG00000030165	MAFF	305.159	-1.32009	0.383141	-3.44543	0.000570151	0.00786998
ENSSSCG00000013102	MS4A7	20.4292	-1.32205	0.4203	-3.14549	0.0016581	0.017207
ENSSSCG00000022149	RMI2	74.3147	-1.32406	0.26878	-4.92618	8.39e-07	4.69e-05
ENSSSCG00000040366	ADAMTSL1	269.574	-1.33003	0.329261	-4.03944	5.36e-05	0.00131414
ENSSSCG00000012167	PHEX	36.0211	-1.33358	0.411771	-3.23864	0.00120103	0.0135286
ENSSSCG00000011624	MCM2	264.475	-1.33515	0.254141	-5.25358	1.49e-07	1.14e-05
ENSSSCG00000002919	TYROBP	351.133	-1.33578	0.446976	-2.98848	0.00280367	0.0252104
ENSSSCG00000017750	EVI2B	144.778	-1.34075	0.423597	-3.16514	0.00155007	0.0164161
ENSSSCG00000004509	LIPG	549.237	-1.34414	0.384694	-3.49404	0.000475778	0.00683121
ENSSSCG00000040811	PYCARD	33.6715	-1.34821	0.43206	-3.12042	0.00180596	0.0182711
ENSSSCG00000002368	LTBP2	239.018	-1.34912	0.301125	-4.48028	7.45e-06	0.000287961
ENSSSCG00000005314	ARHGEF39	96.838	-1.35099	0.192666	-7.01206	2.35e-12	6.97e-10
ENSSSCG00000031821	HASPIN	22.5518	-1.35368	0.357731	-3.78407	0.000154283	0.00293289
ENSSSCG00000012161	MAP7D2	35.7333	-1.36176	0.431709	-3.15436	0.00160853	0.01685
ENSSSCG00000012034	TIAM1	126.995	-1.36188	0.376541	-3.61682	0.000298249	0.00486419
ENSSSCG00000036452	LRRC17	604.008	-1.37262	0.282419	-4.86023	1.17e-06	6.25e-05
ENSSSCG00000025881	PDHB	11065.4	-1.37496	0.250814	-5.48201	4.21e-08	3.91e-06
ENSSSCG00000011436	TLR9	22.0182	-1.37613	0.405128	-3.39679	0.000681807	0.00896888
ENSSSCG00000016823	C1QTNF3	110.841	-1.37627	0.387949	-3.54755	0.000388839	0.00586497
ENSSSCG00000000874	GAS2L3	84.8142	-1.3765	0.321095	-4.28689	1.81e-05	0.000575507
ENSSSCG00000007754	ITGAM	845.422	-1.37702	0.348207	-3.9546	7.67e-05	0.0017145
ENSSSCG00000006382	SLAMF6	77.5418	-1.37861	0.498202	-2.76717	0.00565459	0.042293
ENSSSCG00000015930	DHRS9	116.149	-1.38008	0.504009	-2.7382	0.00617769	0.0450699
ENSSSCG00000011713	P2RY12	174.771	-1.38087	0.398317	-3.46677	0.000526757	0.0073746
ENSSSCG00000040010	BCL2A1	55.1796	-1.38482	0.412915	-3.35378	0.000797164	0.0100024
ENSSSCG00000036822	TMEM273	73.9916	-1.3858	0.343545	-4.03382	5.49e-05	0.00133767
ENSSSCG00000002432	KCNK13	424.457	-1.38793	0.305134	-4.54859	5.4e-06	0.000221117
ENSSSCG00000036457	TNFSF8	22.8784	-1.38831	0.491666	-2.82369	0.00474741	0.0373007
ENSSSCG00000035299	SFRP4	2255.55	-1.38954	0.436024	-3.18683	0.00143842	0.0154528
ENSSSCG00000035121	RHBG	154.999	-1.39254	0.316417	-4.40096	1.08e-05	0.00038046
ENSSSCG00000013901	IFI30	857.358	-1.39668	0.333983	-4.18188	2.89e-05	0.000802795
ENSSSCG00000033844	CYP1B1	203.147	-1.39693	0.276753	-5.04759	4.47e-07	2.78e-05
ENSSSCG00000006051	CTHRC1	111.427	-1.39843	0.342669	-4.08099	4.48e-05	0.0011501
ENSSSCG00000004052	FNDC1	380.207	-1.40728	0.441003	-3.19108	0.00141741	0.0152948
ENSSSCG00000034293	ARL4C	130.298	-1.41994	0.341505	-4.1579	3.21e-05	0.000879756
ENSSSCG00000012397	IL2RG	215.687	-1.42166	0.408217	-3.48261	0.000496551	0.00704582
ENSSSCG00000008348	PLEK	337.871	-1.42391	0.40767	-3.49281	0.000477971	0.0068502
ENSSSCG00000013049	RCOR2	288.167	-1.42395	0.263195	-5.41025	6.29e-08	5.47e-06
ENSSSCG00000004452	PRSS35	376.691	-1.42751	0.276765	-5.15785	2.5e-07	1.72e-05
ENSSSCG00000006273	MCM4	303.005	-1.43359	0.241539	-5.93524	2.93e-09	3.94e-07
ENSSSCG00000013553	VAV1	350.464	-1.43753	0.390352	-3.68264	0.000230829	0.00400562
ENSSSCG00000017415	ODAD4	1766.98	-1.43928	0.232535	-6.18952	6.03e-10	1.01e-07
ENSSSCG00000036064	CALHM6	16.7031	-1.44755	0.519962	-2.78396	0.00536995	0.040707
ENSSSCG00000009612	DOK2	134.255	-1.45224	0.398568	-3.64364	0.000268807	0.00449595
ENSSSCG00000002864	SLC7A10	208.475	-1.45445	0.374492	-3.88379	0.000102839	0.00213302
ENSSSCG00000017571	EME1	37.8739	-1.45602	0.29036	-5.01455	5.32e-07	3.24e-05
ENSSSCG00000017868	P2RX5	1162.6	-1.45657	0.392198	-3.71387	0.000204116	0.00365086
ENSSSCG00000022492	AMPD3	215.03	-1.46673	0.414376	-3.5396	0.000400731	0.00596556
ENSSSCG00000013041	FERMT3	380.274	-1.46709	0.366289	-4.00528	6.19e-05	0.00146446
ENSSSCG00000027872	MYBL1	54.8405	-1.46849	0.33034	-4.44539	8.77e-06	0.000324552
ENSSSCG00000028981	ZNF367	117.746	-1.47108	0.277287	-5.30525	1.13e-07	8.89e-06
ENSSSCG00000007189	SDCBP2	135.378	-1.47294	0.318062	-4.631	3.64e-06	0.000157612
ENSSSCG00000003558	RPS6KA1	460.519	-1.47626	0.33509	-4.40557	1.06e-05	0.000374446
ENSSSCG00000015850	DUSP4	2902.61	-1.47824	0.298808	-4.94712	7.53e-07	4.28e-05
ENSSSCG00000005983	ATAD2	232.672	-1.47853	0.239039	-6.18532	6.2e-10	1.03e-07
ENSSSCG00000029944	FASN	655524	-1.47905	0.252887	-5.84866	4.96e-09	6.07e-07
ENSSSCG00000017471	CDC6	32.4017	-1.49438	0.271821	-5.49767	3.85e-08	3.64e-06
ENSSSCG00000017237	CD300LB	88.5595	-1.49859	0.430295	-3.4827	0.000496382	0.00704582
ENSSSCG00000017925	SLC16A11	115.659	-1.4988	0.343093	-4.3685	1.25e-05	0.000426657
ENSSSCG00000015487	TNFSF18	39.1626	-1.50005	0.356782	-4.20438	2.62e-05	0.000751088
ENSSSCG00000006800	CD53	476.741	-1.50186	0.422235	-3.55694	0.000375205	0.00572716
ENSSSCG00000040998	LEAP2	25.3156	-1.5035	0.412764	-3.64251	0.000269994	0.00450621
ENSSSCG00000028623	RARRES1	407.706	-1.51015	0.364505	-4.14301	3.43e-05	0.000927557
ENSSSCG00000016957	CD180	67.3723	-1.51202	0.440291	-3.43413	0.000594457	0.00803616
ENSSSCG00000033051	POLE	145.392	-1.51231	0.260044	-5.81559	6.04e-09	7.25e-07
ENSSSCG00000010477	CEP55	66.6142	-1.51595	0.273895	-5.53479	3.12e-08	3.01e-06
ENSSSCG00000013114	SLC15A3	522.495	-1.51808	0.341055	-4.45113	8.54e-06	0.000319749
ENSSSCG00000022536	SLC37A2	294.212	-1.52282	0.34895	-4.36401	1.28e-05	0.000433633
ENSSSCG00000003861	ORC1	63.2314	-1.52469	0.310381	-4.91231	9e-07	4.98e-05
ENSSSCG00000009883	RPH3A	47.75	-1.52487	0.321572	-4.74193	2.12e-06	0.000100854
ENSSSCG00000013940	NLRP3	56.0071	-1.54009	0.52032	-2.95989	0.00307746	0.0271209
ENSSSCG00000006381	CD84	178.623	-1.54056	0.535163	-2.87866	0.00399365	0.0329555
ENSSSCG00000025488	MCM3	222.209	-1.54153	0.297868	-5.17523	2.28e-07	1.6e-05
ENSSSCG00000027826	GIMAP4	940.65	-1.55322	0.472421	-3.28778	0.00100979	0.0119548
ENSSSCG00000004597	AQP9	102.268	-1.55351	0.479795	-3.23787	0.00120427	0.013553
ENSSSCG00000015496	CENPL	40.5622	-1.55767	0.337579	-4.61423	3.95e-06	0.00016906
ENSSSCG00000024497	HTR3A	40.8023	-1.57389	0.483799	-3.25319	0.00114118	0.013039
ENSSSCG00000006648	CTSS	2236.21	-1.57808	0.325531	-4.84771	1.25e-06	6.57e-05
ENSSSCG00000035170	VSIG4	228.916	-1.57859	0.424374	-3.71981	0.000199377	0.00358447
ENSSSCG00000000228	SCN8A	23.4077	-1.58224	0.534834	-2.95837	0.00309275	0.0272405
ENSSSCG00000009004	SFRP2	674.285	-1.5938	0.527842	-3.01946	0.00253226	0.0233914
ENSSSCG00000017251	SOX9	32.5064	-1.5957	0.327306	-4.87524	1.09e-06	5.87e-05
ENSSSCG00000025560	PGLYRP2	1283.54	-1.60063	0.387765	-4.12783	3.66e-05	0.000974707
ENSSSCG00000035218	ADA2	241.83	-1.60846	0.438353	-3.66933	0.000243187	0.00413787
ENSSSCG00000010214	CDK1	106.153	-1.60998	0.257585	-6.25028	4.1e-10	7.16e-08
ENSSSCG00000007235	TPX2	316.008	-1.61037	0.199176	-8.08515	6.21e-16	4.07e-13
ENSSSCG00000010504	BLNK	197.18	-1.61267	0.410964	-3.92412	8.7e-05	0.00187734
ENSSSCG00000004454	ME1	33298.5	-1.6173	0.247703	-6.52918	6.61e-11	1.4e-08
ENSSSCG00000015559	NCF2	610.415	-1.61798	0.368828	-4.38682	1.15e-05	0.000401857
ENSSSCG00000006734	CD101	44.0934	-1.61828	0.440864	-3.6707	0.000241885	0.00413021
ENSSSCG00000016203	CFAP65	12.202	-1.62278	0.532107	-3.04971	0.0022906	0.0217206
ENSSSCG00000032710	E2F2	52.103	-1.62531	0.314345	-5.17047	2.34e-07	1.64e-05
ENSSSCG00000006578	S100A4	527.164	-1.63029	0.394132	-4.13641	3.53e-05	0.000949743
ENSSSCG00000005452	C9orf152	94.7523	-1.63036	0.339928	-4.79619	1.62e-06	8.12e-05
ENSSSCG00000003905	RAD54L	78.6287	-1.63051	0.286386	-5.69339	1.25e-08	1.31e-06
ENSSSCG00000009120	ZGRF1	46.5717	-1.63132	0.321338	-5.07666	3.84e-07	2.45e-05
ENSSSCG00000025133	ITGB2	905.95	-1.64314	0.379223	-4.3329	1.47e-05	0.000481507
ENSSSCG00000032282	ACP5	68.768	-1.6533	0.390744	-4.23115	2.32e-05	0.000691634
ENSSSCG00000017749	EVI2A	41.0156	-1.66069	0.506601	-3.2781	0.00104509	0.0122345
ENSSSCG00000014248	LMNB1	381.496	-1.6607	0.233819	-7.10251	1.23e-12	3.85e-10
ENSSSCG00000008089	CKAP2L	65.7479	-1.66191	0.274666	-6.05065	1.44e-09	2.16e-07
ENSSSCG00000013119	STX3	105.195	-1.66191	0.408199	-4.07131	4.67e-05	0.00118355
ENSSSCG00000017062	TIMD4	29.0631	-1.66913	0.531772	-3.13881	0.00169636	0.0174429
ENSSSCG00000006475	IQGAP3	176.653	-1.66992	0.261342	-6.38977	1.66e-10	3.07e-08
ENSSSCG00000036352	RAB7B	341.8	-1.67565	0.423248	-3.95901	7.53e-05	0.00169035
ENSSSCG00000036613	POLQ	51.4893	-1.68456	0.269944	-6.2404	4.36e-10	7.46e-08
ENSSSCG00000003231	NKG7	192.54	-1.68626	0.431729	-3.90583	9.39e-05	0.00199144
ENSSSCG00000016174	FN1	16084	-1.68824	0.465492	-3.62679	0.000286962	0.00472115
ENSSSCG00000026326	CCNF	142.808	-1.70197	0.248808	-6.84049	7.89e-12	2.1e-09
ENSSSCG00000026780	EDIL3	65.5769	-1.70462	0.593753	-2.87093	0.00409271	0.0335483
ENSSSCG00000005344	MELK	67.9385	-1.71284	0.289852	-5.90935	3.43e-09	4.46e-07
ENSSSCG00000006379	CD48	286.934	-1.71469	0.476419	-3.59913	0.000319289	0.00507103
ENSSSCG00000005494	TNC	664.094	-1.71663	0.506747	-3.38755	0.000705208	0.00918582
ENSSSCG00000037846	ACOXL	12.6045	-1.71751	0.542443	-3.16625	0.00154418	0.0163927
ENSSSCG00000000265	ESPL1	106.755	-1.71965	0.337606	-5.09365	3.51e-07	2.28e-05
ENSSSCG00000002782	PLEKHG4	22.9059	-1.73328	0.596142	-2.9075	0.00364328	0.0306801
ENSSSCG00000032241	GPNMB	2060.82	-1.7333	0.496864	-3.48847	0.000485792	0.00694961
ENSSSCG00000029163	BCAT1	374.193	-1.7362	0.348543	-4.98131	6.32e-07	3.71e-05
ENSSSCG00000024428	CHRNA9	10.4529	-1.73813	0.553551	-3.13996	0.0016897	0.0174064
ENSSSCG00000016658	ANLN	233.251	-1.74511	0.282687	-6.17327	6.69e-10	1.1e-07
ENSSSCG00000013236	MYBPC3	16.909	-1.7525	0.617708	-2.8371	0.00455252	0.0362037
ENSSSCG00000031352	DYNLT5	14.6793	-1.75954	0.567448	-3.10079	0.00193002	0.0191806
ENSSSCG00000016129	CMKLR2	13.7198	-1.76062	0.512898	-3.43269	0.000597631	0.00806149
ENSSSCG00000026707	XCR1	21.5169	-1.77451	0.458031	-3.87421	0.000106972	0.0022042
ENSSSCG00000000046	CYP2D6	20.267	-1.77698	0.462064	-3.84574	0.000120188	0.00241007
ENSSSCG00000040678	TYMS	143.558	-1.77712	0.271105	-6.5551	5.56e-11	1.25e-08
ENSSSCG00000013545	TUBB4A	11.6757	-1.81044	0.536155	-3.37672	0.000733556	0.00943778
ENSSSCG00000000601	PTPRO	73.1301	-1.81119	0.451889	-4.00804	6.12e-05	0.00145754
ENSSSCG00000037645	COTL1	896.804	-1.81731	0.481745	-3.77235	0.000161718	0.00304859
ENSSSCG00000006116	SLC26A7	15.136	-1.82277	0.53802	-3.38792	0.000704242	0.00918084
ENSSSCG00000012118	TLR8	175.212	-1.82661	0.489968	-3.72801	0.000192994	0.00349972
ENSSSCG00000000216	ASIC1	10.2789	-1.83084	0.546689	-3.34897	0.000811133	0.0101372
ENSSSCG00000006398	SLAMF8	39.8629	-1.83494	0.555398	-3.30382	0.00095378	0.0114381
ENSSSCG00000012377	KIF4A	97.813	-1.84018	0.254226	-7.23838	4.54e-13	1.55e-10
ENSSSCG00000010772	ADAM8	184.897	-1.84171	0.436332	-4.2209	2.43e-05	0.000719104
ENSSSCG00000003931	KIF2C	96.5	-1.84347	0.258035	-7.14426	9.05e-13	2.96e-10
ENSSSCG00000040981	GMFG	355.013	-1.84516	0.536076	-3.44198	0.000577474	0.00791547
ENSSSCG00000006172	PI15	72.9814	-1.84767	0.310462	-5.95136	2.66e-09	3.6e-07
ENSSSCG00000010865	EXO1	21.0826	-1.88155	0.471905	-3.98713	6.69e-05	0.00155536
ENSSSCG00000011600	SLC6A6	1825.87	-1.88782	0.251598	-7.50334	6.22e-14	2.72e-11
ENSSSCG00000005055	LGALS3	2598.16	-1.88942	0.500555	-3.77464	0.000160238	0.00302795
ENSSSCG00000033908	SMIM2	30.5439	-1.88948	0.566699	-3.33419	0.00085549	0.0105325
ENSSSCG00000000647	OLR1	183.796	-1.89083	0.500256	-3.77972	0.000157004	0.002974
ENSSSCG00000039838	RGS10	153.26	-1.89309	0.400544	-4.72629	2.29e-06	0.000107633
ENSSSCG00000013579	CD209	480.798	-1.8972	0.384062	-4.93982	7.82e-07	4.42e-05
ENSSSCG00000015353	SCIN	256.682	-1.90837	0.426016	-4.47957	7.48e-06	0.000288218
ENSSSCG00000024145	PRR11	108.091	-1.91202	0.268581	-7.11899	1.09e-12	3.49e-10
ENSSSCG00000000217	RACGAP1	233.403	-1.91474	0.222878	-8.59097	8.62e-18	9.04e-15
ENSSSCG00000009668	CLU	1504.36	-1.91604	0.365066	-5.24848	1.53e-07	1.16e-05
ENSSSCG00000039546	KNTC1	147.9	-1.93317	0.286444	-6.74888	1.49e-11	3.72e-09
ENSSSCG00000013008	CDCA5	93.4514	-1.93458	0.29562	-6.54414	5.98e-11	1.33e-08
ENSSSCG00000000950	E2F7	43.723	-1.93728	0.366979	-5.279	1.3e-07	1.01e-05
ENSSSCG00000016449	GIMAP2	13.1863	-1.9384	0.593988	-3.26337	0.00110094	0.0126899
ENSSSCG00000029509	KIF22	129.079	-1.94748	0.286925	-6.78742	1.14e-11	2.94e-09
ENSSSCG00000004466	TTK	81.6765	-1.95965	0.351512	-5.57492	2.48e-08	2.46e-06
ENSSSCG00000029264	PKMYT1	21.471	-1.96984	0.475712	-4.14082	3.46e-05	0.000934871
ENSSSCG00000039841	SHC3	54.0064	-1.98289	0.510852	-3.88153	0.0001038	0.0021473
ENSSSCG00000001510	KIFC1	6.33332	-1.99079	0.581194	-3.42534	0.000614023	0.00820192
ENSSSCG00000031741	RRM2	192.349	-2.00486	0.275647	-7.27327	3.51e-13	1.23e-10
ENSSSCG00000008723	HTRA3	1703.15	-2.00725	0.298697	-6.72003	1.82e-11	4.39e-09
ENSSSCG00000039798	SLC11A1	500.605	-2.00734	0.519867	-3.86125	0.000112807	0.00229544
ENSSSCG00000036246	CYBB	475.193	-2.01248	0.411301	-4.89297	9.93e-07	5.44e-05
ENSSSCG00000021176	LPXN	139.439	-2.03806	0.461032	-4.42065	9.84e-06	0.000357704
ENSSSCG00000004164	MTFR2	32.3932	-2.03933	0.378697	-5.38513	7.24e-08	6.05e-06
ENSSSCG00000001392	TCF19	107.783	-2.04039	0.259063	-7.87603	3.38e-15	1.9e-12
ENSSSCG00000037425	NFAM1	70.6636	-2.04462	0.423883	-4.82356	1.41e-06	7.2e-05
ENSSSCG00000000683	CDCA3	50.5883	-2.04934	0.301929	-6.78747	1.14e-11	2.94e-09
ENSSSCG00000006796	CHI3L2	10.5574	-2.05711	0.728911	-2.82217	0.00476993	0.0374029
ENSSSCG00000008613	GEN1	34.6805	-2.05945	0.379576	-5.42565	5.77e-08	5.16e-06
ENSSSCG00000010912	KIF14	44.9377	-2.07461	0.343444	-6.04061	1.54e-09	2.28e-07
ENSSSCG00000013517	UHRF1	212.368	-2.10295	0.327236	-6.42641	1.31e-10	2.57e-08
ENSSSCG00000004291	NT5E	144.899	-2.1049	0.453861	-4.63776	3.52e-06	0.000153388
ENSSSCG00000004366	BVES	121.18	-2.10575	0.78018	-2.69905	0.0069537	0.0489275
ENSSSCG00000026478	PADI2	541.977	-2.13248	0.571512	-3.73129	0.000190499	0.00346245
ENSSSCG00000002768	CENPT	79.1153	-2.15967	0.284826	-7.58244	3.39e-14	1.67e-11
ENSSSCG00000004646	ATP8B4	160.378	-2.16323	0.381053	-5.67698	1.37e-08	1.43e-06
ENSSSCG00000038543	CENPA	61.6686	-2.17387	0.236901	-9.17625	4.46e-20	7.8e-17
ENSSSCG00000017909	CHRNE	216.904	-2.17976	0.495328	-4.40065	1.08e-05	0.00038046
ENSSSCG00000004548	PIF1	15.2306	-2.18798	0.55934	-3.91172	9.16e-05	0.00195495
ENSSSCG00000003108	NPAS1	19.7762	-2.21776	0.487902	-4.54552	5.48e-06	0.000223787
ENSSSCG00000013772	ASF1B	61.3451	-2.2245	0.343892	-6.4686	9.89e-11	2.02e-08
ENSSSCG00000002651	CDT1	61.126	-2.23116	0.294818	-7.56793	3.79e-14	1.81e-11
ENSSSCG00000007268	E2F1	212.754	-2.23287	0.244309	-9.13953	6.27e-20	9.86e-17
ENSSSCG00000011065	MASTL	29.981	-2.23653	0.315826	-7.08153	1.43e-12	4.4e-10
ENSSSCG00000037120	TK1	201.451	-2.25194	0.242673	-9.27973	1.7e-20	4.45e-17
ENSSSCG00000023176	TROAP	47.8509	-2.25561	0.385324	-5.8538	4.8e-09	5.95e-07
ENSSSCG00000004969	KIF23	150.766	-2.25806	0.270203	-8.35691	6.44e-17	5.33e-14
ENSSSCG00000004518	SKA1	25.7648	-2.26456	0.376067	-6.02171	1.73e-09	2.54e-07
ENSSSCG00000012307	CCNB3	37.7289	-2.27282	0.371864	-6.11197	9.84e-10	1.55e-07
ENSSSCG00000016628	WNT2	48.0234	-2.27376	0.577145	-3.93967	8.16e-05	0.00179166
ENSSSCG00000005056	DLGAP5	103.257	-2.29704	0.288395	-7.96493	1.65e-15	9.63e-13
ENSSSCG00000017342	KIF18B	74.0818	-2.30516	0.304772	-7.56358	3.92e-14	1.81e-11
ENSSSCG00000009412	LCP1	1601.88	-2.30577	0.572776	-4.02561	5.68e-05	0.00137244
ENSSSCG00000024072	P2RY11	42.8257	-2.3242	0.582757	-3.98829	6.66e-05	0.00155011
ENSSSCG00000011322	CCR1	235.575	-2.33763	0.632062	-3.69842	0.000216943	0.00380668
ENSSSCG00000015595	ATF3	460.844	-2.34053	0.680085	-3.44153	0.000578425	0.0079183
ENSSSCG00000000739	FOXM1	40.1339	-2.34463	0.390147	-6.0096	1.86e-09	2.68e-07
ENSSSCG00000007436	MMP9	483.818	-2.34498	0.763819	-3.07007	0.0021401	0.0206802
ENSSSCG00000023630	CPM	665.583	-2.34768	0.515593	-4.55336	5.28e-06	0.000216723
ENSSSCG00000038031	CPSF6	318.056	-2.34999	0.465161	-5.05198	4.37e-07	2.74e-05
ENSSSCG00000008572	GAREM2	284.927	-2.35451	0.401969	-5.85745	4.7e-09	5.91e-07
ENSSSCG00000004554	PCLAF	99.5076	-2.35615	0.320939	-7.34144	2.11e-13	7.91e-11
ENSSSCG00000003697	NDC80	56.1949	-2.37573	0.355172	-6.68896	2.25e-11	5.27e-09
ENSSSCG00000009378	CKAP2	114.786	-2.37625	0.274674	-8.65115	5.1e-18	6.17e-15
ENSSSCG00000030469	BUB1	77.2437	-2.41197	0.34711	-6.94871	3.69e-12	1.05e-09
ENSSSCG00000010471	KIF11	194.181	-2.41581	0.294252	-8.21002	2.21e-16	1.66e-13
ENSSSCG00000011309	KIF15	109.17	-2.41631	0.300439	-8.04257	8.8e-16	5.53e-13
ENSSSCG00000003069	KCNN4	6.94182	-2.42489	0.858949	-2.82309	0.00475627	0.03734
ENSSSCG00000016313	HJURP	40.8443	-2.42825	0.423149	-5.73852	9.55e-09	1.06e-06
ENSSSCG00000009448	DIAPH3	96.2842	-2.43381	0.292644	-8.31661	9.05e-17	7.12e-14
ENSSSCG00000040355	TICRR	31.5103	-2.44053	0.469433	-5.19889	2e-07	1.47e-05
ENSSSCG00000032909	CDCA8	79.5619	-2.44566	0.28767	-8.50163	1.87e-17	1.84e-14
ENSSSCG00000021933	CLEC5A	52.6485	-2.44578	0.649824	-3.76376	0.000167376	0.00313646
ENSSSCG00000005474	SAL1	1656.77	-2.45469	0.740595	-3.31448	0.000918137	0.0111124
ENSSSCG00000013352	E2F8	51.9472	-2.45935	0.434458	-5.66074	1.51e-08	1.55e-06
ENSSSCG00000039270	TREM2	63.7842	-2.46277	0.588477	-4.18498	2.85e-05	0.000799232
ENSSSCG00000007423	UBE2C	112.072	-2.46433	0.357372	-6.89568	5.36e-12	1.51e-09
ENSSSCG00000039216	CENPN	51.5713	-2.47394	0.267357	-9.25329	2.18e-20	4.51e-17
ENSSSCG00000004588	CCNB2	78.014	-2.48875	0.236723	-10.5133	7.5e-26	5.9e-22
ENSSSCG00000009671	PBK	103.511	-2.49501	0.375521	-6.64413	3.05e-11	7.05e-09
ENSSSCG00000029326	CCNB1	112.441	-2.50346	0.295148	-8.48203	2.21e-17	2.05e-14
ENSSSCG00000009839	CIT	136.465	-2.5077	0.235167	-10.6635	1.51e-26	2.37e-22
ENSSSCG00000040328	NXNL1	6.94448	-2.51621	0.818419	-3.07448	0.00210869	0.0204521
ENSSSCG00000011207	SGO1	34.1245	-2.53373	0.359983	-7.03846	1.94e-12	5.88e-10
ENSSSCG00000017144	NPTX1	122.864	-2.55594	0.472434	-5.41016	6.3e-08	5.47e-06
ENSSSCG00000006043	DCSTAMP	79.0101	-2.56371	0.853095	-3.00519	0.00265417	0.0242469
ENSSSCG00000015717	C1QL2	30.5912	-2.56742	0.703638	-3.64878	0.000263492	0.00443536
ENSSSCG00000000648	CLEC7A	57.0223	-2.56761	0.603216	-4.25654	2.08e-05	0.000637517
ENSSSCG00000017473	TOP2A	448.971	-2.57218	0.270014	-9.52607	1.63e-21	8.56e-18
ENSSSCG00000014326	KIF20A	193.46	-2.58536	0.27957	-9.24765	2.29e-20	4.51e-17
ENSSSCG00000033443	DEPDC1	46.6892	-2.59607	0.383472	-6.7699	1.29e-11	3.27e-09
ENSSSCG00000003949	CDC20	146.191	-2.61355	0.357269	-7.31535	2.57e-13	9.39e-11
ENSSSCG00000000856	PAH	111.125	-2.61652	0.546669	-4.7863	1.7e-06	8.4e-05
ENSSSCG00000015604	NEK2	55.8242	-2.61942	0.328705	-7.96891	1.6e-15	9.63e-13
ENSSSCG00000023296	CENPE	253.422	-2.63358	0.439967	-5.98586	2.15e-09	3.02e-07
ENSSSCG00000007351	FAM83D	30.3651	-2.64396	0.493797	-5.35435	8.59e-08	6.99e-06
ENSSSCG00000008747	NCAPG	117.829	-2.64544	0.279646	-9.45997	3.08e-21	1.21e-17
ENSSSCG00000015581	CENPF	189.481	-2.66274	0.286522	-9.29329	1.5e-20	4.45e-17
ENSSSCG00000032416	RGS1	134.337	-2.67381	0.778912	-3.43275	0.000597489	0.00806149
ENSSSCG00000007448	OCSTAMP	57.5636	-2.67791	0.693265	-3.86276	0.000112114	0.00228916
ENSSSCG00000044762	CCL11	6.17147	-2.69006	0.850678	-3.16226	0.00156551	0.0165298
ENSSSCG00000004782	BUB1B	133.391	-2.69686	0.361802	-7.45396	9.06e-14	3.75e-11
ENSSSCG00000006979	MSR1	524.58	-2.70399	0.662329	-4.08255	4.45e-05	0.00114617
ENSSSCG00000040300	RGS13	14.0478	-2.76425	0.749707	-3.68711	0.000226816	0.00394469
ENSSSCG00000008937	AMBN	107.705	-2.7805	0.629375	-4.41788	9.97e-06	0.000361077
ENSSSCG00000009216	SPP1	3179.2	-2.78901	0.763938	-3.65083	0.000261397	0.00441427
ENSSSCG00000002849	SHCBP1	79.3593	-2.81094	0.417635	-6.73062	1.69e-11	4.15e-09
ENSSSCG00000036965	ANGPTL8	29.8631	-2.82286	0.702887	-4.0161	5.92e-05	0.00142025
ENSSSCG00000010896	ASPM	105.255	-2.87114	0.341014	-8.41943	3.78e-17	3.3e-14
ENSSSCG00000039888	STXBP5L	97.2522	-2.89986	0.388516	-7.46393	8.4e-14	3.57e-11
ENSSSCG00000032056	MPV17L	27.2109	-2.94242	0.665645	-4.42041	9.85e-06	0.000357704
ENSSSCG00000017893	PIMREG	65.7642	-2.97473	0.337824	-8.80559	1.3e-18	1.71e-15
ENSSSCG00000015246	ST14	121.054	-3.08214	0.505864	-6.09283	1.11e-09	1.69e-07
ENSSSCG00000010273	TBATA	21.6714	-3.17259	0.555621	-5.70998	1.13e-08	1.23e-06
ENSSSCG00000016239	NYAP2	59.4493	-3.17981	0.616017	-5.16189	2.44e-07	1.7e-05
ENSSSCG00000011002	TMEM215	23.5946	-3.34761	0.942053	-3.55352	0.000380111	0.0057796
ENSSSCG00000028376	TM4SF19	119.843	-3.40462	0.810986	-4.19813	2.69e-05	0.000766527
ENSSSCG00000012113	AMELY	5.19533	-3.43612	1.25377	-2.74063	0.00613217	0.0448419
ENSSSCG00000028204	TREH	385.416	-3.50015	0.882939	-3.96421	7.36e-05	0.00166584
ENSSSCG00000006138	ATP6V0D2	11.2727	-4.53362	0.869116	-5.21635	1.82e-07	1.35e-05

## Sheet: S7 Table
Supplementary Table S7. Technical validation of RNA-seq results using qPCR: genes, logarithm of fold change (log2FC) between experimental (DOP or WCOC) diet and C group, statistical significance of the differential expression obtained with both techniques, Pearson correlation (r) between the two methodologies used and statistical significance of the correlation.
	RNA- seq				RT qPCR			Pearson Correlation
Gene	log2FC	p-value	q-value		log2 FC	p-value		r	p-value
DOP vs C
ATF3	-1.74283	0.0156532	0.139618		-2.58832	0.0958541		0.980408	6.2958e-07
CLU	-1.60318	3.46e-05	0.00387743		-1.31862	0.0498895		0.990617	3.35307e-08
CSF1R	-0.716372	0.0393203	0.229894		-0.0469967	0.926769		0.771142	0.00900972
HMGCR	-0.908853	5.48e-08	4.05e-05		-0.526516	0.00371132		0.930686	9.28268e-05
KERA	-0.624023	0.044515	0.248674		-0.145054	0.758285		0.804518	0.00500867
KIT	0.768425	7.28e-05	0.00615473		0.947581	0.000650919		0.93644	6.60989e-05
LGALS3	-2.35077	9.58e-06	0.00153835		-2.3583	0.050693		0.991504	2.25622e-08
OLR1	-2.40328	6.68e-06	0.00123175		-2.48631	0.0977964		0.997188	2.72604e-10
PCK1	1.04083	0.00702621	0.0878335		1.04382	0.021937		0.840702	0.0023136
RUNX1	-0.711145	0.0184188	0.153935		-0.45008	0.401082		0.910181	0.00025519
WCOC vs C
ATF3	-2.34053	0.000578425	0.0079183		-2.99455	0.0820652		0.991262	2.52394e-08
CLU	-1.91604	1.53e-07	1.16e-05		-1.83444	0.0232034		0.990419	3.64462e-08
CSF1R	-1.01996	0.00185813	0.0186073		-1.53769	0.0340974		0.944586	3.8574e-05
HMGCR	-1.00836	1.54e-10	2.89e-08		-0.654444	0.00266973		0.921746	0.000149154
KERA	-0.802457	0.00615254	0.044949		-1.02965	0.0826908		0.859393	0.00143809
KIT	0.865246	1.95e-06	9.47e-05		1.09514	0.020049		0.939168	5.56483e-05
LGALS3	-1.88942	0.000160238	0.00302795		-1.75971	0.0791143		0.989911	4.4779e-08
OLR1	-1.89083	0.000157004	0.002974		-1.82185	0.140706		0.996041	1.0702e-09
PCK1	2.07347	1.22e-08	1.29e-06		1.46954	0.0802537		0.923788	0.000134521
RUNX1	-0.963945	0.000702031	0.00915961		-1.1408	0.0817443		0.940034	5.26002e-05
Concordance Correlation Coefficient (CCC) value = 0.962 (CI95%= 0.868 - 0.989) and 0.964 (CI95%= 0.866- 0.991), in DOP and WCOC comparision, respectively.

## Sheet: S8 Table
Supplementary Table S8. Funtional processes in the set of differentially expressed genes between DOP and C groups in backfat samples of Iberian pigs
Categories	Functions Annotation	p-value	Predicted Activation State	Activation z-score	# Molecules	Molecules
Carbohydrate Metabolism	Synthesis of polysaccharide	1.23e-05	Increased	2.796	20	ADIPOQ,B3GNT4,BMP5,CHGA,CHST1,CSGALNACT1,DYRK2,EGF,GLCE,GRB10,GYG1,HGF,HS6ST2,IL1R2,IRS1,PPARGC1A,PPP1R3G,PRKAA2,PRKAG3,SPP1
Carbohydrate Metabolism	Synthesis of glycogen	0.000137	Increased	2.596	10	CHGA,DYRK2,EGF,GRB10,GYG1,IRS1,PPARGC1A,PPP1R3G,PRKAA2,PRKAG3
Carbohydrate Metabolism	Metabolism of polysaccharide	2.92e-08	Increased	2.254	29	ADAMTS7,ADIPOQ,ADRB1,B3GNT4,BMP5,CHGA,CHST1,CSGALNACT1,CTSB,DYRK2,EDNRB,EGF,GLCE,GRB10,GYG1,HGF,HS6ST2,IL1R2,IRS1,MMP12,PDK4,PFKM,PHKG1,PPARGC1A,PPP1R3G,PRKAA2,PRKAG3,PYGM,SPP1
Cell-To-Cell Signaling and Interaction	Communication of cells	8.08e-06	Increased	2.736	61	ADIPOQ,ADRA2A,ADRB1,AGTR1,ASB2,BANK1,BMX,C3,CCR1,CD48,CD9,CLEC5A,CLEC7A,DAPK2,DOK2,EDNRB,EGF,FCER1G,FGF16,GNAZ,GPNMB,GRB10,HCLS1,HGF,IRS1,ITGAM,ITGB1BP2,ITGB2,KIT,LAT2,LPXN,LRP8,MAPK12,MST1R,NCEH1,NDRG2,NFAM1,NOS2,NRXN1,P2RY11,PRKAA2,PRKAG3,RGS10,RGS13,RGS9,RPS6KA1,S100A6,S1PR3,SH3BP2,SH3GL2,SHC3,SUCNR1,TBXA2R,TGM2,TLE3,TREM2,TYROBP,UBASH3B,VAV1,VIM,ZNF106
Nucleic Acid Metabolism,Small Molecule Biochemistry	Biosynthesis of cyclic nucleotides	4.16e-06	Increased	2.123	19	ADRA2A,ADRB1,AGTR1,ALDH2,EGF,FBN2,GIPR,GNAZ,HGF,NOS2,NT5E,P2RY11,P2RY2,PTGR2,RGS10,RGS13,SPP1,SUCNR1,TBXA2R
Cell Morphology	Orientation of cells	0.000291	Decreased	-2.114	19	ADIPOQ,AQP9,CDH1,CTSS,CYBB,FCER1G,FERMT3,HOXA3,ITGB2,LCP1,MMP12,P2RY11,PLEKHG6,RAP1GAP,S1PR3,SVIL,TGM2,TREM2,VAV1
Cell Signaling,Post-Translational Modification	Tyrosine phosphorylation of protein	2.05e-05	Decreased	-2.001	17	CCR1,CD48,CD9,CLEC7A,EGF,FCER1G,IL7,ITGAM,ITGB2,KIT,LAT2,MST1R,NFAM1,SPI1,SPP1,TREM2,TYROBP
Cell-To-Cell Signaling and Interaction	Adhesion of epithelial cells	5.11e-05	Decreased	-2.135	13	AMBN,C3,CDH1,CHGA,CLU,EGF,HGF,ITGAM,ITGB2,LGALS3,MSR1,MST1R,SLPI
Cell-To-Cell Signaling and Interaction	Binding of bacteria	4.6e-06	Decreased	-2.193	7	CD48,CD9,ITGAM,ITGB2,MSR1,TGM2,TREM2
Cell-To-Cell Signaling and Interaction	Activation of lymphatic system cells	0.000502	Decreased	-2.348	31	ADIPOQ,BANK1,BCL6,C3,CD180,CD1E,CD48,CLEC7A,FCER1G,GPNMB,HGF,HOXA9,IL13RA2,IL7,ITGAM,ITGB2,LAT2,LGALS3,NKG7,NT5E,RARRES1,SIGLEC1,SLAMF6,SLC11A1,SPP1,SUCNR1,TCIRG1,TLR8,TLR9,TYROBP,VAV1
Cell-To-Cell Signaling and Interaction	Immune response of myeloid cells	2.09e-07	Decreased	-2.708	27	ACTR3,C3,CAPG,CLEC5A,FCER1G,FERMT3,GRN,GSN,HGF,ITGAM,ITGB2,LGALS3,NCKAP1L,NOS2,PLEK,PTX3,RPS6KA1,SH3BP2,SIGLEC1,SOAT1,SPI1,SUCNR1,TGM2,TLE3,TLR8,TREM2,TYROBP
Cell-To-Cell Signaling and Interaction	Response of antigen presenting cells	6.08e-07	Decreased	-2.757	23	C3,CAPG,CLEC7A,CTSS,FCER1G,GRN,GSN,HGF,ITGAM,ITGB2,LGALS3,NCKAP1L,NOS2,PTX3,SH3BP2,SIGLEC1,SOAT1,SPI1,TGM2,TLR9,TNFRSF11B,TREM2,TYROBP
Cell-To-Cell Signaling and Interaction	Response of myeloid cells	1.14e-08	Decreased	-2.764	31	ACTR3,C3,CAPG,CCR1,CD9,CLEC5A,CLEC7A,FCER1G,FERMT3,GRN,GSN,HGF,ITGAM,ITGB2,LGALS3,NCKAP1L,NOS2,PLEK,PTX3,RPS6KA1,SH3BP2,SIGLEC1,SOAT1,SPI1,SUCNR1,TGM2,TLE3,TLR8,TLR9,TREM2,TYROBP
Cell-To-Cell Signaling and Interaction	Activation of cells	4.81e-08	Decreased	-2.818	71	ADAM8,ADIPOQ,BANK1,BCL2A1,BCL6,C3,CD180,CD1E,CD37,CD48,CD84,CD9,CDH1,CHGA,CLEC5A,CLEC7A,CLU,CTSH,CTSS,CYBB,EDNRB,EGF,ENPEP,FCER1G,FRZB,GPNMB,GPR137B,GRN,GSN,HGF,HOXA9,IL13RA2,IL7,ITGAM,ITGB2,KCNJ2,KIT,KLKB1,LAT2,LGALS3,MAOB,MMP9,MSR1,MST1R,NDRG1,NKG7,NOS2,NT5E,P2RY2,PDK4,PLEK,PLEKHG6,PPARGC1A,RARRES1,SIGLEC1,SLAMF6,SLC11A1,SLPI,SPI1,SPP1,SUCNR1,TBXA2R,TCIRG1,TGM2,TLR8,TLR9,TNFRSF11B,TREM2,TYROBP,…
Cell-To-Cell Signaling and Interaction	Binding of blood cells	2.94e-10	Decreased	-3.014	43	ADIPOQ,ADRA2A,C3,CCR1,CD37,CD48,CD84,CD9,CDH1,CLU,CTSZ,CYBB,DCSTAMP,FCER1G,FERMT3,GLA,HGF,IL7,ITGAM,ITGB2,KIT,KLKB1,LCP1,LGALS3,LIPG,LRP8,MSR1,NCKAP1L,NOS2,NPTX1,NT5E,OCSTAMP,OLR1,PTX3,RAP1GAP,SPI1,SPP1,TGM2,TNFRSF11B,TREM2,TYROBP,VAV1,VIM
Cell-To-Cell Signaling and Interaction	Adhesion of myeloid cells	2.62e-05	Decreased	-3.162	17	C3,CD37,CTSZ,CYBB,FERMT3,ITGAM,ITGB2,KIT,LCP1,LGALS3,LIPG,NCKAP1L,NOS2,OCSTAMP,PTX3,SPI1,VAV1
Cell-To-Cell Signaling and Interaction	Adhesion of blood cells	2.8e-10	Decreased	-3.195	40	ADIPOQ,C3,CCR1,CD37,CD48,CD9,CDH1,CLU,CTSZ,CYBB,DCSTAMP,FCER1G,FERMT3,HGF,IL7,ITGAM,ITGB2,KIT,KLKB1,LCP1,LGALS3,LIPG,LRP8,MSR1,NCKAP1L,NOS2,NPTX1,NT5E,OCSTAMP,OLR1,PTX3,RAP1GAP,SPI1,SPP1,TGM2,TNFRSF11B,TREM2,TYROBP,VAV1,VIM
Cell-To-Cell Signaling and Interaction	Binding of myeloid cells	6.61e-07	Decreased	-3.545	23	ADIPOQ,C3,CCR1,CD37,CD48,CTSZ,CYBB,FERMT3,ITGAM,ITGB2,KIT,LCP1,LGALS3,LIPG,MSR1,NCKAP1L,NOS2,OCSTAMP,PTX3,RAP1GAP,SPI1,TREM2,VAV1
Cell-To-Cell Signaling and Interaction,Cellular Function and Maintenance,Hematological System Development and Function	Phagocytosis of myeloid cells	2.21e-07	Decreased	-2.418	24	ACTR3,C3,CAPG,FCER1G,FERMT3,GRN,GSN,HGF,ITGAM,ITGB2,LGALS3,NCKAP1L,PLEK,PTX3,RPS6KA1,SH3BP2,SIGLEC1,SOAT1,SPI1,SUCNR1,TGM2,TLE3,TREM2,TYROBP
Cell-To-Cell Signaling and Interaction,Cellular Function and Maintenance,Hematological System Development and Function,Inflammatory Response	Phagocytosis by macrophages	1.46e-07	Decreased	-2.274	18	C3,CAPG,FCER1G,GRN,GSN,HGF,ITGAM,ITGB2,LGALS3,NCKAP1L,PTX3,SH3BP2,SIGLEC1,SOAT1,SPI1,TGM2,TREM2,TYROBP
Cell-To-Cell Signaling and Interaction,Cellular Function and Maintenance,Inflammatory Response	Phagocytosis of bacteria	2.34e-05	Decreased	-2.031	9	C3,CD48,ITGAM,MSR1,NCKAP1L,PTX3,SIGLEC1,TLR9,TREM2
Cell-To-Cell Signaling and Interaction,Cellular Function and Maintenance,Inflammatory Response	Phagocytosis of tumor cell lines	1.6e-05	Decreased	-2.132	17	ACTR3,EGF,FCER1G,FERMT3,ITGAM,ITGB2,NCKAP1L,PLEK,PTX3,RPS6KA1,SPI1,SUCNR1,TGM2,TLE3,TREM2,TYROBP,VIM
Cell-To-Cell Signaling and Interaction,Cellular Function and Maintenance,Inflammatory Response	Phagocytosis of leukocytes	8.59e-07	Decreased	-2.423	19	C3,CAPG,FCER1G,GRN,GSN,HGF,ITGAM,ITGB2,LGALS3,MSR1,NCKAP1L,PTX3,SH3BP2,SIGLEC1,SOAT1,SPI1,TGM2,TREM2,TYROBP
Cell-To-Cell Signaling and Interaction,Cellular Function and Maintenance,Inflammatory Response	Phagocytosis of blood cells	1.12e-07	Decreased	-2.592	25	ACTR3,C3,CAPG,FCER1G,FERMT3,GRN,GSN,HGF,ITGAM,ITGB2,LGALS3,MSR1,NCKAP1L,PLEK,PTX3,RPS6KA1,SH3BP2,SIGLEC1,SOAT1,SPI1,SUCNR1,TGM2,TLE3,TREM2,TYROBP
Cell-To-Cell Signaling and Interaction,Cellular Function and Maintenance,Inflammatory Response	Phagocytosis of cells	1.79e-08	Decreased	-3.581	36	ACTR3,ADIPOQ,C3,CAPG,CD48,CLEC7A,CYBA,EGF,FCER1G,FERMT3,GRN,GSN,HGF,ITGAM,ITGB2,LGALS3,MSR1,NCKAP1L,PLEK,PRKAA2,PTX3,RAP1GAP,RPS6KA1,SH3BP2,SIGLEC1,SLC11A1,SOAT1,SPI1,SUCNR1,TGM2,TLE3,TLR9,TREM2,TYROBP,VAV1,VIM
Cell-To-Cell Signaling and Interaction,Cellular Movement	Recruitment of cells	2.99e-07	Decreased	-2.395	33	ADIPOQ,BCL6,C3,CCR1,CD37,CLEC5A,CLEC7A,CLU,COCH,FERMT3,GLCE,GSN,HGF,IL7,ITGAM,ITGB2,KLKB1,LGALS3,MMP12,MMP9,MST1R,OLR1,P2RY2,PDE4B,PTX3,S100A4,SLC11A1,SLPI,SPP1,ST14,TLR9,VAV1,VIM
Cell-To-Cell Signaling and Interaction,Cellular Movement	Recruitment of myeloid cells	8.43e-06	Decreased	-2.597	25	ADIPOQ,C3,CCR1,CD37,CLEC5A,COCH,FERMT3,GSN,IL7,ITGAM,ITGB2,LGALS3,MMP12,MMP9,MST1R,OLR1,P2RY2,PDE4B,PTX3,S100A4,SLPI,SPP1,ST14,TLR9,VAV1
Cell-To-Cell Signaling and Interaction,Cellular Movement,Hematological System Development and Function,Immune Cell Trafficking	Recruitment of granulocytes	5.95e-06	Decreased	-2.539	21	C3,CCR1,CD37,CLEC5A,COCH,FERMT3,GSN,IL7,ITGAM,ITGB2,LGALS3,MMP12,MMP9,OLR1,P2RY2,PDE4B,PTX3,SLPI,SPP1,TLR9,VAV1
Cell-To-Cell Signaling and Interaction,Cellular Movement,Hematological System Development and Function,Immune Cell Trafficking	Recruitment of leukocytes	1.75e-05	Decreased	-2.742	27	ADIPOQ,C3,CCR1,CD37,CLEC5A,CLEC7A,CLU,COCH,FERMT3,GSN,IL7,ITGAM,ITGB2,LGALS3,MMP12,MMP9,MST1R,OLR1,P2RY2,PDE4B,PTX3,S100A4,SLPI,SPP1,ST14,TLR9,VAV1
Cell-To-Cell Signaling and Interaction,Cellular Movement,Hematological System Development and Function,Immune Cell Trafficking,Inflammatory Response	Recruitment of neutrophils	1.95e-06	Decreased	-2.361	20	CCR1,CD37,CLEC5A,COCH,FERMT3,GSN,IL7,ITGAM,ITGB2,LGALS3,MMP12,MMP9,OLR1,P2RY2,PDE4B,PTX3,SLPI,SPP1,TLR9,VAV1
Cell-To-Cell Signaling and Interaction,Cellular Movement,Hematological System Development and Function,Immune Cell Trafficking,Inflammatory Response	Recruitment of phagocytes	2.3e-06	Decreased	-2.433	25	ADIPOQ,CCR1,CD37,CLEC5A,CLU,COCH,FERMT3,GSN,IL7,ITGAM,ITGB2,LGALS3,MMP12,MMP9,MST1R,OLR1,P2RY2,PDE4B,PTX3,S100A4,SLPI,SPP1,ST14,TLR9,VAV1
Cell-To-Cell Signaling and Interaction,Hematological System Development and Function	Aggregation of blood cells	3.54e-05	Decreased	-2.003	22	ADIPOQ,ADRA2A,C3,CD9,CDH1,CLU,FCER1G,FERMT3,GNAZ,GSN,HCLS1,IL7,ITGB2,KLKB1,NOS2,OLR1,PLEK,PRKAB2,PTX3,TBXA2R,UBASH3B,VAV1
Cell-To-Cell Signaling and Interaction,Hematological System Development and Function	Activation of myeloid cells	1.35e-09	Decreased	-2.304	35	ADIPOQ,C3,CD48,CD84,CHGA,CLEC5A,CLU,CYBB,FCER1G,GPR137B,GRN,IL7,ITGAM,ITGB2,KIT,KLKB1,LGALS3,MAOB,MMP9,MSR1,MST1R,NDRG1,NOS2,PDK4,SLC11A1,SLPI,SPP1,SUCNR1,TBXA2R,TGM2,TLR8,TLR9,TREM2,TYROBP,VAV1
Cell-To-Cell Signaling and Interaction,Hematological System Development and Function	Activation of blood cells	3.87e-07	Decreased	-2.828	55	ADIPOQ,BANK1,BCL6,C3,CD180,CD1E,CD37,CD48,CD84,CHGA,CLEC5A,CLEC7A,CLU,CTSH,CTSS,CYBB,FCER1G,GPNMB,GPR137B,GRN,GSN,HGF,IL13RA2,IL7,ITGAM,ITGB2,KIT,KLKB1,LAT2,LGALS3,MAOB,MMP9,MSR1,MST1R,NDRG1,NKG7,NOS2,NT5E,PDK4,PLEK,RARRES1,SIGLEC1,SLAMF6,SLC11A1,SLPI,SPP1,SUCNR1,TBXA2R,TCIRG1,TGM2,TLR8,TLR9,TREM2,TYROBP,VAV1
Cell-To-Cell Signaling and Interaction,Hematological System Development and Function	Interaction of antigen presenting cells	3.5e-05	Decreased	-2.949	12	ADIPOQ,CD48,CDH1,CTSZ,ITGAM,ITGB2,MSR1,NCKAP1L,NPTX1,OCSTAMP,SPI1,TREM2
Cell-To-Cell Signaling and Interaction,Hematological System Development and Function	Interaction of phagocytes	3.98e-07	Decreased	-3.62	23	ADIPOQ,C3,CCR1,CD37,CD48,CDH1,CTSZ,CYBB,FERMT3,ITGAM,ITGB2,KIT,LCP1,LGALS3,LIPG,MSR1,NCKAP1L,NOS2,NPTX1,OCSTAMP,SPI1,TREM2,VAV1
Cell-To-Cell Signaling and Interaction,Hematological System Development and Function,Immune Cell Trafficking	Adhesion of antigen presenting cells	4.09e-05	Decreased	-2.2	8	CD48,CDH1,CTSZ,ITGAM,ITGB2,NCKAP1L,OCSTAMP,SPI1
Cell-To-Cell Signaling and Interaction,Hematological System Development and Function,Immune Cell Trafficking	Binding of antigen presenting cells	6.15e-05	Decreased	-2.949	11	ADIPOQ,CD48,CDH1,CTSZ,ITGAM,ITGB2,MSR1,NCKAP1L,OCSTAMP,SPI1,TREM2
Cell-To-Cell Signaling and Interaction,Hematological System Development and Function,Immune Cell Trafficking	Adhesion of immune cells	2.09e-09	Decreased	-3.044	37	ADIPOQ,C3,CCR1,CD37,CD48,CD9,CDH1,CLU,CTSZ,CYBB,DCSTAMP,FERMT3,HGF,IL7,ITGAM,ITGB2,KIT,KLKB1,LCP1,LGALS3,LIPG,MSR1,NCKAP1L,NOS2,NPTX1,NT5E,OCSTAMP,OLR1,RAP1GAP,SPI1,SPP1,TGM2,TNFRSF11B,TREM2,TYROBP,VAV1,VIM
Cell-To-Cell Signaling and Interaction,Hematological System Development and Function,Immune Cell Trafficking,Inflammatory Response	Activation of macrophages	5.77e-07	Decreased	-2.059	25	ADIPOQ,C3,CD84,CHGA,CLU,CYBB,FCER1G,GPR137B,GRN,IL7,ITGAM,ITGB2,LGALS3,MAOB,MMP9,MSR1,MST1R,NOS2,PDK4,SLC11A1,SUCNR1,TGM2,TLR9,TREM2,TYROBP
Cell-To-Cell Signaling and Interaction,Hematological System Development and Function,Immune Cell Trafficking,Inflammatory Response	Activation of antigen presenting cells	6.07e-08	Decreased	-2.304	32	ADIPOQ,C3,CD37,CD48,CD84,CHGA,CLEC7A,CLU,CTSH,CTSS,CYBB,FCER1G,GPR137B,GRN,HGF,IL7,ITGAM,ITGB2,LGALS3,MAOB,MMP9,MSR1,MST1R,NOS2,PDK4,SLC11A1,SLPI,SUCNR1,TGM2,TLR9,TREM2,TYROBP
Cell-To-Cell Signaling and Interaction,Hematological System Development and Function,Immune Cell Trafficking,Inflammatory Response	Adhesion of neutrophils	0.000295	Decreased	-2.304	10	C3,CD37,CYBB,FERMT3,ITGAM,ITGB2,LCP1,LGALS3,NOS2,VAV1
Cell-To-Cell Signaling and Interaction,Hematological System Development and Function,Immune Cell Trafficking,Inflammatory Response	Binding of macrophages	0.000111	Decreased	-2.607	9	ADIPOQ,CTSZ,ITGAM,ITGB2,MSR1,NCKAP1L,OCSTAMP,SPI1,TREM2
Cell-To-Cell Signaling and Interaction,Hematological System Development and Function,Immune Cell Trafficking,Inflammatory Response	Activation of phagocytes	1.8e-09	Decreased	-2.62	37	ADIPOQ,C3,CD37,CD48,CD84,CHGA,CLEC5A,CLEC7A,CLU,CYBB,FCER1G,GPR137B,GRN,HGF,IL7,ITGAM,ITGB2,KLKB1,LGALS3,MAOB,MMP9,MSR1,MST1R,NDRG1,NOS2,PDK4,SLC11A1,SLPI,SPP1,SUCNR1,TBXA2R,TGM2,TLR8,TLR9,TREM2,TYROBP,VAV1
Cell-To-Cell Signaling and Interaction,Hematological System Development and Function,Immune Cell Trafficking,Inflammatory Response	Activation of leukocytes	1.55e-07	Decreased	-2.696	53	ADIPOQ,BANK1,BCL6,C3,CD180,CD1E,CD37,CD48,CD84,CHGA,CLEC5A,CLEC7A,CLU,CTSH,CTSS,CYBB,FCER1G,GPNMB,GPR137B,GRN,HGF,IL13RA2,IL7,ITGAM,ITGB2,KIT,KLKB1,LAT2,LGALS3,MAOB,MMP9,MSR1,MST1R,NDRG1,NKG7,NOS2,NT5E,PDK4,RARRES1,SIGLEC1,SLAMF6,SLC11A1,SLPI,SPP1,SUCNR1,TBXA2R,TCIRG1,TGM2,TLR8,TLR9,TREM2,TYROBP,VAV1
Cell-To-Cell Signaling and Interaction,Hematological System Development and Function,Immune Cell Trafficking,Inflammatory Response	Adhesion of phagocytes	3.7e-06	Decreased	-2.996	17	C3,CD37,CDH1,CTSZ,CYBB,FERMT3,ITGAM,ITGB2,KIT,LCP1,LGALS3,LIPG,NCKAP1L,NOS2,OCSTAMP,SPI1,VAV1
Cell-To-Cell Signaling and Interaction,Hematological System Development and Function,Inflammatory Response	Binding of professional phagocytic cells	5.51e-07	Decreased	-3.62	22	ADIPOQ,C3,CCR1,CD37,CD48,CDH1,CTSZ,CYBB,FERMT3,ITGAM,ITGB2,KIT,LCP1,LGALS3,LIPG,MSR1,NCKAP1L,NOS2,OCSTAMP,SPI1,TREM2,VAV1
Cell-To-Cell Signaling and Interaction,Inflammatory Response	Immune response of macrophages	1.15e-06	Decreased	-2.365	19	C3,CAPG,FCER1G,GRN,GSN,HGF,ITGAM,ITGB2,LGALS3,NCKAP1L,NOS2,PTX3,SH3BP2,SIGLEC1,SOAT1,SPI1,TGM2,TREM2,TYROBP
Cell-To-Cell Signaling and Interaction,Inflammatory Response	Immune response of tumor cell lines	0.000109	Decreased	-2.438	19	ACTR3,CTSB,CTSD,EGF,FCER1G,FERMT3,ITGAM,ITGB2,NCKAP1L,PLEK,PTX3,RPS6KA1,SPI1,SUCNR1,TGM2,TLE3,TREM2,TYROBP,VIM
Cell-To-Cell Signaling and Interaction,Inflammatory Response	Response of macrophages	3.26e-07	Decreased	-2.513	21	C3,CAPG,CLEC7A,FCER1G,GRN,GSN,HGF,ITGAM,ITGB2,LGALS3,NCKAP1L,NOS2,PTX3,SH3BP2,SIGLEC1,SOAT1,SPI1,TGM2,TLR9,TREM2,TYROBP
Cell-To-Cell Signaling and Interaction,Inflammatory Response	Response of phagocytes	5.34e-07	Decreased	-2.54	25	C3,CAPG,CCR1,CD9,CLEC5A,CLEC7A,FCER1G,GRN,GSN,HGF,ITGAM,ITGB2,LGALS3,NCKAP1L,NOS2,PTX3,SH3BP2,SIGLEC1,SOAT1,SPI1,TGM2,TLR9,TNFRSF11B,TREM2,TYROBP
Cell-To-Cell Signaling and Interaction,Inflammatory Response	Immune response of phagocytes	4.48e-06	Decreased	-2.607	22	C3,CAPG,CLEC5A,FCER1G,GRN,GSN,HGF,ITGAM,ITGB2,LGALS3,NCKAP1L,NOS2,PTX3,SH3BP2,SIGLEC1,SOAT1,SPI1,TGM2,TLR9,TNFRSF11B,TREM2,TYROBP
Cell-To-Cell Signaling and Interaction,Inflammatory Response	Immune response of antigen presenting cells	3.85e-07	Decreased	-2.752	22	C3,CAPG,CTSS,FCER1G,GRN,GSN,HGF,ITGAM,ITGB2,LGALS3,NCKAP1L,NOS2,PTX3,SH3BP2,SIGLEC1,SOAT1,SPI1,TGM2,TLR9,TNFRSF11B,TREM2,TYROBP
Cell-To-Cell Signaling and Interaction,Inflammatory Response	Immune response of leukocytes	3.96e-08	Decreased	-3.465	32	BCL6,C3,CAPG,CD180,CD48,CLEC5A,CTSS,FCER1G,GRN,GSN,HGF,IL7,ITGAM,ITGB2,LGALS3,MSR1,MST1R,NCKAP1L,NOS2,PTX3,SH3BP2,SIGLEC1,SOAT1,SPI1,TCIRG1,TGM2,TLR8,TLR9,TNFRSF11B,TREM2,TYROBP,VAV1
Cellular Function and Maintenance	Endocytosis by eukaryotic cells	1.91e-05	Decreased	-2.034	33	ACTR3,BMX,C3,CAPG,EGF,ENTREP1,FCER1G,FERMT3,GRN,GSN,HGF,IL7,ITGAM,ITGB2,LGALS3,MSR1,NCKAP1L,NDRG1,PLEK,PRKAA2,PTX3,RPS6KA1,SH3BP2,SIGLEC1,SOAT1,SPI1,SUCNR1,TGM2,TLE3,TREM2,TYROBP,VAV1,VIM
Cellular Function and Maintenance	Uptake of bacteria	0.000258	Decreased	-2.395	6	C3,ITGAM,MSR1,SIGLEC1,SPI1,TREM2
Cellular Function and Maintenance	Endocytosis	8.35e-05	Decreased	-2.436	43	ACTR3,ANK1,BMX,C3,CAPG,CLU,CYBB,EGF,ENTREP1,FCER1G,FERMT3,GRN,GSN,HGF,IL7,ITGAM,ITGB2,LGALS3,LRP8,MMP9,MSR1,NCKAP1L,NDRG1,NECAP1,OLR1,PLEK,PLEKHG6,PRKAA2,PTX3,RPS6KA1,SH3BP2,SH3GL2,SIGLEC1,SOAT1,SPI1,SUCNR1,TGM2,TLE3,TLR9,TREM2,TYROBP,VAV1,VIM
Cellular Function and Maintenance	Internalization of tumor cell lines	3.2e-06	Decreased	-2.438	19	ACTR3,EGF,FCER1G,FERMT3,IL7,ITGAM,ITGB2,NCKAP1L,PLEK,PLEKHG6,PTX3,RPS6KA1,SPI1,SUCNR1,TGM2,TLE3,TREM2,TYROBP,VIM
Cellular Function and Maintenance	Engulfment of phagocytes	1.24e-06	Decreased	-2.561	20	C3,CAPG,FCER1G,GRN,GSN,HGF,ITGAM,ITGB2,LGALS3,MSR1,NCKAP1L,PTX3,SH3BP2,SIGLEC1,SOAT1,SPI1,TGM2,TLR9,TREM2,TYROBP
Cellular Function and Maintenance	Uptake of cells	0.000255	Decreased	-2.591	7	C3,FCER1G,ITGAM,MSR1,SIGLEC1,SPI1,TREM2
Cellular Function and Maintenance	Engulfment of antigen presenting cells	1.71e-07	Decreased	-2.628	20	C3,CAPG,FCER1G,GRN,GSN,HGF,ITGAM,ITGB2,LGALS3,MSR1,NCKAP1L,PTX3,SH3BP2,SIGLEC1,SOAT1,SPI1,TGM2,TLR9,TREM2,TYROBP
Cellular Function and Maintenance	Engulfment of blood cells	4.36e-07	Decreased	-2.758	26	ACTR3,C3,CAPG,FCER1G,FERMT3,GRN,GSN,HGF,ITGAM,ITGB2,LGALS3,MSR1,NCKAP1L,PLEK,PTX3,RPS6KA1,SH3BP2,SIGLEC1,SOAT1,SPI1,SUCNR1,TGM2,TLE3,TLR9,TREM2,TYROBP
Cellular Function and Maintenance	Engulfment of cells	5.07e-06	Decreased	-3.055	42	ACTR3,ADIPOQ,BMX,C3,CAPG,CD48,CLEC7A,CYBA,EGF,ENTREP1,FCER1G,FERMT3,GRN,GSN,HGF,HK2,IL7,ITGAM,ITGB2,LGALS3,MSR1,NCKAP1L,NDRG1,PLEK,PLEKHG6,PRKAA2,PTX3,RAP1GAP,RPS6KA1,SH3BP2,SIGLEC1,SLC11A1,SOAT1,SPI1,SUCNR1,TGM2,TLE3,TLR9,TREM2,TYROBP,VAV1,VIM
Cellular Function and Maintenance	Internalization of cells	1.9e-08	Decreased	-3.22	33	ACTR3,C3,CAPG,CD48,CLEC7A,EGF,FCER1G,FERMT3,GRN,GSN,HGF,IL7,ITGAM,ITGB2,LGALS3,MSR1,NCKAP1L,PLEK,PLEKHG6,PRKAA2,PTX3,RPS6KA1,SH3BP2,SIGLEC1,SOAT1,SPI1,SUCNR1,TGM2,TLE3,TLR9,TREM2,TYROBP,VIM
Cellular Function and Maintenance,Hematological System Development and Function	Engulfment of myeloid cells	2.22e-07	Decreased	-2.547	25	ACTR3,C3,CAPG,FCER1G,FERMT3,GRN,GSN,HGF,ITGAM,ITGB2,LGALS3,MSR1,NCKAP1L,PLEK,PTX3,RPS6KA1,SH3BP2,SIGLEC1,SOAT1,SPI1,SUCNR1,TGM2,TLE3,TREM2,TYROBP
Cellular Function and Maintenance,Hematological System Development and Function,Inflammatory Response	Engulfment by macrophages	5.84e-08	Decreased	-2.424	19	C3,CAPG,FCER1G,GRN,GSN,HGF,ITGAM,ITGB2,LGALS3,NCKAP1L,PTX3,SH3BP2,SIGLEC1,SOAT1,SPI1,TGM2,TLR9,TREM2,TYROBP
Cellular Function and Maintenance,Inflammatory Response	Phagocytosis	4.08e-07	Decreased	-3.688	37	ACTR3,ADIPOQ,C3,CAPG,CD48,CLEC7A,CYBA,CYBB,EGF,FCER1G,FERMT3,GRN,GSN,HGF,ITGAM,ITGB2,LGALS3,MSR1,NCKAP1L,PLEK,PRKAA2,PTX3,RAP1GAP,RPS6KA1,SH3BP2,SIGLEC1,SLC11A1,SOAT1,SPI1,SUCNR1,TGM2,TLE3,TLR9,TREM2,TYROBP,VAV1,VIM
Cellular Movement	Migration of myeloid cells	1.33e-05	Decreased	-2.077	20	C3,CCR1,CD37,CTSS,CYBB,HGF,ITGAM,ITGB2,LGALS3,MAPK12,MMP9,MYO1F,NCKAP1L,NOS2,PDE4B,SLPI,SPP1,TGM2,TREM2,VAV1
Cellular Movement	Transmigration of cells	2.69e-05	Decreased	-2.248	20	C3,CCR1,CD37,CDH1,CHGA,CTSS,CYBB,FERMT3,HGF,ITGAM,ITGB2,MMP9,MYO1F,RAP1GAP,S1PR3,SLPI,SPP1,ST14,TGM2,VAV1
Cellular Movement	Cell movement of myeloid cells	1.41e-08	Decreased	-2.646	52	ADAM8,ADIPOQ,AIF1,AQP9,BCL6,C3,CAPG,CCR1,CD37,CD48,CD9,CHGA,CTSB,CTSS,CYBB,DAPK2,EDNRB,EGF,FCER1G,FERMT3,GRN,GSN,HGF,HOXA9,ITGAM,ITGB2,KIT,LCP1,LGALS3,MAPK12,MMP12,MMP9,MSR1,MYO1F,NCKAP1L,NDRG1,NOS2,NT5E,PDE4B,PDK4,PTX3,S100A4,SLAMF8,SLPI,SPI1,SPP1,ST14,TGM2,TLR9,TREM2,TYROBP,VAV1
Cellular Movement,Hematological System Development and Function,Immune Cell Trafficking	Migration of antigen presenting cells	2.2e-07	Decreased	-2.177	22	ADIPOQ,ASB2,BCL6,C3,CDH1,CTSZ,CYBB,EGF,HCLS1,HGF,ITGAM,KIT,LGALS3,MMP12,MMP9,NCKAP1L,NOS2,S1PR3,SPI1,SPP1,TREM2,TYROBP
Cellular Movement,Hematological System Development and Function,Immune Cell Trafficking	Cellular infiltration by granulocytes	4.67e-06	Decreased	-2.245	24	ADAM8,ADIPOQ,C3,CCR1,CD48,CTSB,FCER1G,HGF,ITGAM,ITGB2,LGALS3,MMP12,MMP9,MSR1,NOS2,NT5E,PDK4,PTX3,SPI1,SPP1,ST14,TGM2,TLR9,VAV1
Cellular Movement,Hematological System Development and Function,Immune Cell Trafficking	Cell movement of granulocytes	8.75e-08	Decreased	-2.278	37	ADAM8,ADIPOQ,AQP9,C3,CAPG,CCR1,CD37,CD48,CTSB,CYBB,DAPK2,FCER1G,FERMT3,GRN,GSN,HGF,ITGAM,ITGB2,LGALS3,MAPK12,MMP12,MMP9,MSR1,MYO1F,NCKAP1L,NOS2,NT5E,PDE4B,PDK4,PTX3,SLPI,SPI1,SPP1,ST14,TGM2,TLR9,VAV1
Cellular Movement,Hematological System Development and Function,Immune Cell Trafficking	Cell movement of leukocytes	9.62e-08	Decreased	-2.55	65	ADAM8,ADIPOQ,AIF1,AQP9,ASB2,BCL6,C3,CAPG,CCR1,CD37,CD48,CD9,CDH1,CHGA,CHST1,CLEC5A,CTSB,CTSS,CTSZ,CYBB,DAPK2,EDNRB,EGF,FCER1G,FERMT3,GNAZ,GRN,GSN,HCLS1,HGF,HOXA9,IL7,ITGAM,ITGB2,KIT,LCP1,LGALS3,MAPK12,MMP12,MMP9,MSR1,MST1R,MYO1F,NCKAP1L,NDRG1,NOS2,NT5E,PDE4B,PDK4,PTX3,RAP1GAP,S100A4,S1PR3,SLAMF8,SLPI,SPI1,SPP1,ST14,TCIRG1,TGM2,TLR9,TNFRSF11B,TREM2,TYROBP,VAV1
Cellular Movement,Hematological System Development and Function,Immune Cell Trafficking	Cell movement of antigen presenting cells	8.27e-06	Decreased	-3.25	33	ADIPOQ,ASB2,BCL6,C3,CCR1,CDH1,CTSZ,CYBB,EDNRB,EGF,GSN,HCLS1,HGF,HOXA9,ITGAM,ITGB2,KIT,LGALS3,MMP12,MMP9,NCKAP1L,NDRG1,NOS2,PDK4,PTX3,S100A4,S1PR3,SLAMF8,SPI1,SPP1,ST14,TREM2,TYROBP
Cellular Movement,Hematological System Development and Function,Immune Cell Trafficking,Inflammatory Response	Transmigration of neutrophils	0.000188	Decreased	-2.157	9	CD37,CYBB,HGF,ITGAM,ITGB2,MMP9,MYO1F,SLPI,VAV1
Cellular Movement,Hematological System Development and Function,Immune Cell Trafficking,Inflammatory Response	Cell movement of neutrophils	6.94e-08	Decreased	-2.581	34	ADAM8,ADIPOQ,AQP9,C3,CAPG,CCR1,CD37,CTSB,CYBB,DAPK2,FCER1G,FERMT3,GRN,GSN,HGF,ITGAM,ITGB2,LGALS3,MAPK12,MMP12,MMP9,MYO1F,NCKAP1L,NOS2,NT5E,PDE4B,PDK4,PTX3,SLPI,SPI1,SPP1,ST14,TLR9,VAV1
Cellular Movement,Hematological System Development and Function,Immune Cell Trafficking,Inflammatory Response	Infiltration by neutrophils	2.51e-05	Decreased	-2.627	20	ADAM8,ADIPOQ,C3,CCR1,CTSB,FCER1G,HGF,ITGAM,ITGB2,LGALS3,MMP12,MMP9,NOS2,NT5E,PDK4,PTX3,SPP1,ST14,TLR9,VAV1
Cellular Movement,Hematological System Development and Function,Immune Cell Trafficking,Inflammatory Response	Migration of phagocytes	8.19e-08	Decreased	-2.765	31	ADIPOQ,ASB2,BCL6,C3,CCR1,CD37,CDH1,CTSS,CTSZ,CYBB,EGF,HCLS1,HGF,ITGAM,ITGB2,KIT,LGALS3,MAPK12,MMP12,MMP9,MYO1F,NCKAP1L,NOS2,PDE4B,S1PR3,SLPI,SPI1,SPP1,TREM2,TYROBP,VAV1
Cellular Movement,Hematological System Development and Function,Immune Cell Trafficking,Inflammatory Response	Cell movement of macrophages	0.000104	Decreased	-2.851	26	ADIPOQ,BCL6,C3,CCR1,CYBB,EDNRB,EGF,GSN,HGF,HOXA9,ITGAM,ITGB2,LGALS3,MMP12,MMP9,NCKAP1L,NDRG1,NOS2,PDK4,PTX3,S100A4,SLAMF8,SPP1,ST14,TREM2,TYROBP
Cellular Movement,Hematological System Development and Function,Immune Cell Trafficking,Inflammatory Response	Cell movement of phagocytes	7.8e-09	Decreased	-3.105	53	ADAM8,ADIPOQ,AIF1,AQP9,ASB2,BCL6,C3,CAPG,CCR1,CD37,CD9,CDH1,CHGA,CTSB,CTSS,CTSZ,CYBB,DAPK2,EDNRB,EGF,FCER1G,FERMT3,GRN,GSN,HCLS1,HGF,HOXA9,ITGAM,ITGB2,KIT,LGALS3,MAPK12,MMP12,MMP9,MYO1F,NCKAP1L,NDRG1,NOS2,NT5E,PDE4B,PDK4,PTX3,S100A4,S1PR3,SLAMF8,SLPI,SPI1,SPP1,ST14,TLR9,TREM2,TYROBP,VAV1
Cellular Movement,Immune Cell Trafficking	Leukocyte migration	2.79e-08	Decreased	-2.752	71	ADAM8,ADIPOQ,AIF1,AQP9,ASB2,BCL6,C3,CAPG,CCR1,CD37,CD48,CD9,CDH1,CHGA,CHST1,CLEC5A,CLEC7A,CLU,COCH,CTSB,CTSS,CTSZ,CYBB,DAPK2,EDNRB,EGF,FCER1G,FERMT3,GNAZ,GRN,GSN,HCLS1,HGF,HOXA9,IL7,ITGAM,ITGB2,KIT,LCP1,LGALS3,MAPK12,MMP12,MMP9,MSR1,MST1R,MYO1F,NCKAP1L,NDRG1,NDRG2,NOS2,NT5E,OLR1,P2RY2,PDE4B,PDK4,PTX3,RAP1GAP,S100A4,S1PR3,SLAMF8,SLPI,SPI1,SPP1,ST14,TCIRG1,TGM2,TLR9,TNFRSF11B,TREM2,TYROBP,VAV1
Connective Tissue Development and Function,Skeletal and Muscular System Development and Function	Resorption of bone	9.66e-06	Decreased	-2.155	18	ADAM8,ADIPOQ,ATP6V0D2,CTSS,DCSTAMP,EGF,FCER1G,GPR137B,GSN,IL7,NOS2,PDK4,SCIN,SPP1,TCIRG1,TNFRSF11B,TYROBP,UBASH3B
Connective Tissue Development and Function,Skeletal and Muscular System Development and Function	Remodeling of bone	4.9e-06	Decreased	-2.156	20	ADAM8,ADIPOQ,ATP6V0D2,CTSS,DCSTAMP,EGF,FBN2,FCER1G,FRZB,GPR137B,GSN,IL7,NOS2,PDK4,SCIN,SPP1,TCIRG1,TNFRSF11B,TYROBP,UBASH3B
Free Radical Scavenging	Production of reactive oxygen species	7.63e-05	Decreased	-2.02	31	ADIPOQ,AGTR1,AKAP1,ALDH2,C3,CLEC7A,CYBA,CYBB,EGF,GRN,GSN,HGF,HK2,ITGAM,ITGB2,MAOB,MSR1,NCF2,NFE2L3,NOS2,PPARGC1A,PRKAA2,S100A6,SH3GL2,SPI1,SPP1,TGM2,TLR9,TNFRSF11B,TYROBP,VAV1
Hematological System Development and Function,Immune Cell Trafficking,Inflammatory Response,Tissue Development	Accumulation of leukocytes	1.97e-07	Decreased	-2.187	28	ADIPOQ,AGTR1,BCL2A1,BCL6,C3,CCR1,CYBB,EGF,FEM1A,FLT4,GRN,IL7,ITGAM,ITGB2,KIT,MMP9,NOS2,NT5E,P2RY2,PIK3AP1,PTX3,SH3BP2,SLPI,SPP1,TLR9,TREM2,TYROBP,ZNF106
Hematological System Development and Function,Inflammatory Response,Tissue Morphology	Quantity of phagocytes	5.91e-09	Decreased	-2.485	45	ADAM8,ADIPOQ,BCL2A1,BCL6,C3,CCR1,CD300C,CLEC7A,CLU,CTSB,CTSS,CYBB,DOK2,FCER1G,FLT4,GRN,GSN,HOXA3,HOXA9,ITGAM,ITGB2,KIT,LGALS3,LIPG,MMP12,MMP9,NCKAP1L,NFE2L3,NOS2,NRTN,NT5E,PDE4B,PPARGC1A,PROX1,PTX3,RPS6KA1,SLPI,SOAT1,SPI1,SPP1,TGM2,TLR9,TNFRSF11B,TREM2,TYROBP
Hematological System Development and Function,Inflammatory Response,Tissue Morphology	Quantity of macrophages	2.9e-05	Decreased	-2.983	23	ADAM8,ADIPOQ,C3,CLU,CTSS,CYBB,FLT4,GRN,HOXA3,ITGB2,KIT,LGALS3,LIPG,MMP12,MMP9,NCKAP1L,NT5E,PPARGC1A,SOAT1,SPI1,SPP1,TGM2,TREM2
Hematological System Development and Function,Tissue Development	Accumulation of myeloid cells	1.08e-06	Decreased	-2.362	21	ADIPOQ,BCL2A1,BCL6,C3,CCR1,EGF,FEM1A,GRN,ITGAM,ITGB2,KIT,MMP9,NOS2,NT5E,P2RY2,PIK3AP1,PTX3,SLPI,SPP1,TLR9,TREM2
Hematological System Development and Function,Tissue Morphology	Quantity of antigen presenting cells	4.35e-08	Decreased	-2.935	34	ADAM8,ADIPOQ,BCL2A1,BCL6,C3,CLU,CTSS,CYBB,FCER1G,FLT4,GRN,HOXA3,ITGB2,KIT,KLKB1,LGALS3,LIPG,MMP12,MMP9,NCKAP1L,NOS2,NT5E,PPARGC1A,PTX3,RGS10,RPS6KA1,SOAT1,SPI1,SPP1,TGM2,TLR9,TNFRSF11B,TREM2,TYROBP
Inflammatory Response	Inflammatory response	1.11e-14	Decreased	-3.028	76	ADAM8,ADIPOQ,ADRA2A,AGTR1,AIF1,ALDH2,ANGPTL4,AQP9,BCL2A1,BCL6,C3,CAPG,CCR1,CD37,CD84,CD9,CHGA,CLEC5A,CLEC7A,CLU,CTSB,CTSS,CYBA,CYBB,DAPK2,EDNRB,EGF,FCER1G,FEM1A,GNAZ,GPR137B,GRN,GSN,HGF,HOXA9,IL7,ITGAM,ITGB2,KIT,KLKB1,LCP1,LGALS3,MAOB,MMP9,MSR1,MST1R,MYO1F,NCKAP1L,NDRG2,NKG7,NOS2,NT5E,OLR1,PDE4B,PDK4,PIK3AP1,PPARGC1A,PTX3,RAP1GAP,S100A4,S1PR3,SLAMF8,SLC11A1,SLPI,SPI1,SPP1,SUCNR1,TBXA2R,TCIRG1,TGM…
Inflammatory Response	Immune response of cells	2.19e-08	Decreased	-4.071	51	ACTR3,ADIPOQ,BCL6,C3,CAPG,CD180,CD48,CLEC5A,CLEC7A,COCH,CTSB,CTSD,CTSS,CYBA,EGF,FCER1G,FERMT3,GRN,GSN,HGF,IL7,ITGAM,ITGB2,LGALS3,MSR1,MST1R,NCKAP1L,NOS2,PLEK,PRKAA2,PTX3,RAP1GAP,RPS6KA1,SH3BP2,SIGLEC1,SLC11A1,SOAT1,SPI1,SUCNR1,TCIRG1,TGM2,TLE3,TLR8,TLR9,TNFRSF11B,TREM2,TRIM63,TRIM7,TYROBP,VAV1,VIM

## Sheet: S9 Table
Supplementary Table S9. Canonical pathways in the set of differentially expressed genes between DOP and C groups in backfat samples of Iberian pigs
Ingenuity Canonical Pathways	p-value	Ratio	z-score	Molecules
Phagosome Formation	6.81703e-05	0.0602	-2.746	ACTR3,ADRA2A,ADRB1,AGTR1,AP1S3,C3,CCR1,CLEC7A,EDNRB,FCER1G,FZD7,GIPR,GPR137B,ITGAM,ITGB2,MAPK12,MC5R,MSR1,P2RY11,P2RY2,S1PR3,SUCNR1,TBXA2R,TLR8,TLR9,VAV1
Role Of Osteoblasts In Rheumatoid Arthritis Signaling Pathway	0.0185412	0.0649	-2.53	CTSB,CTSD,CTSH,CTSS,CTSZ,FRZB,FZD7,MMP12,MMP9,TNFRSF11B
Leukocyte Extravasation Signaling	0.00237405	0.0705	-1.897	BMX,CYBA,CYBB,ITGAM,ITGB2,MAPK12,MMP12,MMP9,NCF2,RAP1GAP,VAV1
LXR/RXR Activation	1.38927e-05	0.118	-1.89	C3,CLU,HMGCR,IL1R2,IL1RAPL2,MMP9,MSR1,NOS2,TNFRSF11B
S100 Family Signaling Pathway	0.000241391	0.0564	-1.732	ADRA2A,ADRB1,AGTR1,CACNA2D1,CCR1,CDH1,CTSD,CYBB,EDNRB,EGF,FZD7,GIPR,GPR137B,MAPK12,MC5R,MMP12,MMP9,NCF2,NOS2,P2RY11,P2RY2,S100A4,S100A6,S1PR3,SUCNR1,TBXA2R,TPM1
Role Of Osteoclasts In Rheumatoid Arthritis Signaling Pathway	1.38927e-05	0.0763	-1.291	ADAM7,ADAM8,CDH1,FRZB,GSN,IL1R2,IL1RAPL2,IL7,MAPK12,MMP12,MMP9,RHOBTB1,SHC3,SPI1,SPP1,TNFRSF11B,TREM2,TYROBP
G-Protein Coupled Receptor Signaling	0.0162267	0.0497	-1.225	ADRA2A,ADRB1,AGTR1,AMOT,CCR1,EDNRB,FZD7,GIPR,GNAZ,GPR137B,MAPK12,MC5R,P2RY11,P2RY2,PDE4B,PDE4C,RAP1GAP,RGS10,RPS6KA1,S1PR3,SHC3,SIX4,SUCNR1,TBXA2R
MSP-RON Signaling In Macrophages Pathway	0.049735	0.0769	-0.816	ITGAM,ITGB2,KLKB1,MST1R,NOS2,ST14
IL-10 Signaling	0.00854557	0.0755	-0.707	CCR1,IL1R2,IL1RAPL2,MAPK12,NOS2,PRKAA2,PRKAB2,PRKAG3
Breast Cancer Regulation by Stathmin1	0.0185412	0.0518	-0.688	ADRA2A,ADRB1,AGTR1,CCR1,E2F6,EDNRB,EGF,FZD7,GIPR,GPR137B,HGF,MC5R,MMP9,P2RY11,P2RY2,S1PR3,SHC3,SUCNR1,TBXA2R,TUBA4A
Osteoarthritis Pathway	2.89181e-06	0.0904	-0.577	ADIPOQ,FRZB,FZD7,IL1R2,IL1RAPL2,ITGAM,ITGB2,MMP12,MMP9,NOS2,PPARGC1A,PRKAA2,PRKAB2,PRKAG3,S1PR3,SPP1
IL-12 Signaling and Production in Macrophages	0.000599525	0.0736	-0.577	ADRA2A,C3,CLU,ITGAM,MAPK12,MST1R,NOS2,PRKAA2,PRKAB2,PRKAG3,SPI1,TLR9
HIF1α Signaling	0.00526178	0.0671	-0.302	CCNG2,CYBB,EGF,FLT4,HGF,HK2,MMP12,MMP9,NCF2,NOS2,VIM
Pathogen Induced Cytokine Storm Signaling Pathway	0.00250776	0.0653	-0.277	C3,CCR1,CDH1,CLEC7A,HMGCR,IL1R2,IL1RAPL2,MAPK12,NOS2,SPI1,TLR8,TLR9,TNFRSF11B
CREB Signaling in Neurons	0.00968342	0.0524	-0.229	ADRA2A,ADRB1,AGTR1,CACNA2D1,CCR1,EDNRB,EGF,FLT4,FZD7,GIPR,GNAZ,GPR137B,HGF,MC5R,P2RY11,P2RY2,RPS6KA1,S1PR3,SHC3,SUCNR1,TBXA2R
FAK Signaling	2.73111e-05	0.0618	-0.192	ACTR3,ADRA2A,ADRB1,AGTR1,CAPN8,CCR1,CDH1,EDNRB,EGF,FCER1G,FLT4,FZD7,GIPR,GPR137B,IL13RA2,IL1R2,ITGAM,ITGB2,KIT,MAPK12,MC5R,MMP9,P2RY11,P2RY2,S1PR3,SUCNR1,TBXA2R
CLEAR Signaling Pathway	2.82847e-05	0.0732	0	ATP6V0D2,CTSB,CTSD,EGF,FLT4,GLA,HGF,IFI30,MAPK12,PPARGC1A,PRKAA2,PRKAB2,PRKAG3,RRAGD,TCIRG1,TLR8,TLR9,TNFRSF11B
Type II Diabetes Mellitus Signaling	0.000884069	0.0787	0	ADIPOQ,CACNA2D1,IRS1,MAFA,MAPK12,PRKAA2,PRKAB2,PRKAG3,SLC27A1,TNFRSF11B
Gαi Signaling	0.00416427	0.0792	0	ADRA2A,AGTR1,GNAZ,RAP1GAP,RGS10,S1PR3,SHC3,TBXA2R
Pulmonary Healing Signaling Pathway	0.0345716	0.0625	0	CDH1,EGF,FZD7,MAPK12,MMP12,MMP9,PRKAA2,PRKAB2,PRKAG3,TNFRSF11B
cAMP-mediated signaling	0.000151297	0.0774	0.302	ADRA2A,ADRB1,AGTR1,AKAP1,AKAP6,MC5R,PDE4B,PDE4C,RAP1GAP,RGS10,RPS6KA1,S1PR3,TBXA2R
LPS/IL-1 Mediated Inhibition of RXR Function	0.000431919	0.0786	0.447	ALDH2,CHST1,CPT1C,HMGCS1,HS6ST2,IL1R2,IL1RAPL2,MAOB,PPARGC1A,SLC27A1,TNFRSF11B
Ferroptosis Signaling Pathway	0.00280075	0.0816	0.707	ANGPTL4,CHAC1,CTSB,CYBB,HMGCR,PRKAA2,PRKAB2,PRKAG3
ABRA Signaling Pathway	6.14638e-06	0.129	1	ABLIM2,ACTR3,CKMT2,GSN,MAPK12,MMP9,PPARGC1A,SVIL,TPM1
SPINK1 Pancreatic Cancer Pathway	3.52313e-06	0.263	1.342	CPM,CPQ,CTSB,KLKB1,MMP12
Role Of Chondrocytes In Rheumatoid Arthritis Signaling Pathway	7.95552e-05	0.0943	1.897	IL1R2,IL1RAPL2,MAPK12,MMP12,MMP9,NOS2,PRKAA2,PRKAB2,PRKAG3,TNFRSF11B
Apelin Adipocyte Signaling Pathway	3.8986e-05	0.118	2.646	CYBB,GPX2,MAPK12,NCF2,PPARGC1A,PRKAA2,PRKAB2,PRKAG3
AMPK Signaling	0.00191242	0.0663	2.714	ADIPOQ,ADRA2A,ADRB1,CPT1C,GNAZ,HMGCR,IRS1,MAPK12,PFKM,PPARGC1A,PRKAA2,PRKAB2,PRKAG3

## Sheet: S10 Table
Supplementary Table S10. Funtional processes in the set of differentially expressed genes between WCOC and C groups in backfat samples of Iberian pigs
Categories	Diseases or Functions Annotation	p-value	Predicted Activation State	Activation z-score	# Molecules	Molecules
Organismal Injury and Abnormalities,Organismal Survival	Organismal death	5,82E-12	Increased	6904	332	ACACA,ACLY,ADAM19,ADCY7,ADGRF5,ADIPOQ,ADM,ADRB1,AHCY,AIFM1,AKAP12,ARAP3,ARHGEF37,ARHGEF39,ASPM,ASPN,ATF3,BCAT1,BCL2A1,BHLHE40,BIRC5,BLNK,BMAL1,BMP6,BRCA2,BUB1,BUB1B,C1QA,C1QB,C1QC,C3,C5,CA4,CARD10,CBS/LOC102724560,CCL11,CCNB1,CCNB2,CCNF,CCR1,CD163,CD200,CD22,CD274,CD44,CDC20,CDC25B,CDC6,CDK1,CDKN1A,CDKN2C,CDKN3,CENPE,CENPL,CENPN,CENPU,CEP55,CGAS,CHD5,CHRNE,CHTF18,CIT,CKS2,CLDN5,CLEC7A,CLSPN,CMKLR…
Cell Death and Survival	Apoptosis	4,56E-10	Increased	4224	318	AATK,ACACA,ACLY,ACO2,ACSL1,ACVR1C,ADAM8,ADIPOQ,ADM,ADRB1,AFAP1L2,AIF1,AIFM1,AIFM3,AKAP12,AQP3,ARHGAP18,ARSB,ASIC1,ASPN,ATAD2,ATF3,ATF5,ATP6V0D2,B4GALT5,BBS10,BCL2A1,BHLHE40,BIRC5,BLNK,BMP6,BRCA2,BTK,BUB1,C1QA,C3,C5,CA4,CADM1,CBS/LOC102724560,CCL11,CCNB1,CD200,CD22,CD274,CD44,CD48,CD53,CDC20,CDC25B,CDC6,CDK1,CDKN1A,CDKN2C,CDKN3,CENPA,CENPE,CENPF,CENPL,CENPN,CEP55,CGAS,CHD5,CHTF18,CIT,CKAP2,CKS2,CL…
Cell Death and Survival,Organismal Injury and Abnormalities	Cell death of carcinoma cell lines	2,89E-05	Increased	4053	60	ACO2,ADIPOQ,AIFM1,BIRC5,BRCA2,CCNB1,CD274,CD44,CDC20,CDC6,CDKN1A,CDKN2C,CENPL,CENPN,CLU,COL18A1,CREB5,CTSB,E2F1,EZH2,FASN,FBXO5,FN1,G6PD,GRN,HGF,HJURP,HK1,HK2,HMGA1,HTRA3,IKBKE,KIF18B,KIT,KLF2,MAD2L1,MELK,NEK2,NT5E,ORC1,PFKFB1,PIM3,PKMYT1,PLK1,POLE,PORCN,RACGAP1,RRM2,S100A4,SCD,SCIN,SLC1A1,SLC9A3R1,SOX10,SPP1,SRGN,TXNRD1,UBE2C,VCAN,WNT2
Cell Death and Survival,Organismal Injury and Abnormalities	Cell death of tumor cell lines	3,61E-09	Increased	3917	221	AATK,ACACA,ACO2,ACSL1,ACVR1C,ADIPOQ,ADM,ADRB1,AIFM1,AKAP12,ARL4C,ARSB,ASPN,ATAD2,ATF3,ATF5,ATP5F1A,BCL2A1,BHLHE40,BIRC5,BLNK,BMP6,BRCA2,BTK,BUB1,BUB1B,C3,C5,CADM1,CCNB1,CD274,CD44,CD48,CDC20,CDC6,CDCA5,CDK1,CDKN1A,CDKN2C,CDT1,CENPE,CENPF,CENPL,CENPN,CKAP2,CKAP2L,CKS2,CLSPN,CLU,COL18A1,COL1A1,CRABP2,CREB5,CSF1R,CSTB,CTH,CTSB,CUL7,CYCS,CYP1B1,DCLK1,DCLRE1B,DEPDC1,DLL1,DLL4,DUSP4,E2F1,E2F2,EMG1,EMIL…
Organismal Injury and Abnormalities	Calcinosis	1,54E-07	Increased	3099	22	APOM,CSF1R,DUOX2,ENPP1,HMGCR,ISG15,LDLR,MGP,MMP9,MT-CO1,MT-CO2,MYBPC3,NT5E,PHEX,POSTN,SFRP4,SLC20A1,SLC2A4,SOD2,SOX9,SPP1,TIMP1
Cell Death and Survival,Organismal Injury and Abnormalities	Apoptosis of tumor cell lines	1,58E-08	Increased	3053	180	AATK,ACACA,ACO2,ACVR1C,ADIPOQ,ADM,AIFM1,AKAP12,ARSB,ASPN,ATAD2,ATF3,ATF5,BCL2A1,BHLHE40,BIRC5,BLNK,BMP6,BRCA2,BTK,BUB1,C3,C5,CCNB1,CD274,CD44,CD48,CDC20,CDC6,CDK1,CDKN1A,CDKN2C,CENPE,CENPF,CENPL,CENPN,CKAP2,CKS2,CLU,COL18A1,COL1A1,CRABP2,CREB5,CSF1R,CSTB,CTH,CTSB,CYCS,CYP1B1,DCLK1,DEPDC1,DLL1,DLL4,DUSP4,E2F1,E2F2,EMILIN2,EMP3,ERG,EZH2,FANCA,FANCC,FASN,FBXO5,FFAR4,FN1,FOXM1,G6PD,GAS7,GIMAP4,GLIS3,…
Cell Death and Survival,Organismal Injury and Abnormalities	Necrosis	2,37E-11	Increased	2963	338	AATK,ACACA,ACLY,ACO2,ACSL1,ACVR1C,ADAM8,ADIPOQ,ADM,ADRB1,AFAP1L2,AIFM1,AIFM3,AKAP12,ARHGAP18,ARL4C,ARSB,ASPN,ATAD2,ATF3,ATF5,ATP5F1A,ATP6V1B2,B4GALT5,BCL2A1,BHLHE40,BIRC5,BLNK,BMP6,BRCA2,BTK,BUB1,BUB1B,C1QA,C3,C5,C7,CA4,CADM1,CBS/LOC102724560,CCL11,CCNB1,CD200,CD22,CD274,CD300LB,CD44,CD48,CD86,CDC20,CDC25B,CDC6,CDCA5,CDHR1,CDK1,CDKN1A,CDKN2C,CDT1,CENPE,CENPF,CENPL,CENPN,CGAS,CISH,CIT,CKAP2,CKAP2L…
Cell-To-Cell Signaling and Interaction	Communication of cells	7,49E-06	Increased	2780	115	ADCY8,ADGRB3,ADGRF5,ADIPOQ,ADM,ADRB1,AKAP12,AMELY,ASIC1,BLNK,BMP6,BTK,C3,C5,CCL11,CCR1,CD101,CD22,CD274,CD48,CDK13,CDKL2,CISH,CLEC5A,CLEC7A,CMKLR1,CMKLR2,CRABP2,CSF1R,CXCL10,CXCL14,DLL4,DOK2,DPYSL5,EPHB1,ERG,F2,FCER1G,FFAR4,FGF18,GAB2,GNAT1,GNAZ,GPNMB,GPRC5A,GPSM2,GRB14,GRIA2,HASPIN,HCLS1,HEXA,HGF,HNF4A,HSPB1,IGFALS,IGFBP4,IGSF6,IL15,IL27RA,IL2RG,ITGAM,ITGB2,KIT,LAT2,LEPR,LGALS3BP,LPXN,MX1,MYZAP,…
Cell Cycle,Reproductive System Development and Function	Entry into interphase of oocytes	3,01E-05	Decreased	-2000	4	BUB1,BUB1B,CDC20,MAD2L1
Cell-To-Cell Signaling and Interaction,Hematological System Development and Function,Immune Cell Trafficking,Inflammatory Response	Activation of antigen presenting cells	8,61E-08	Decreased	-2063	53	ADGRF5,ADIPOQ,ATF3,BTK,C1QA,C3,CCL11,CD200,CD209,CD274,CD44,CD48,CD84,CD86,CLEC7A,CLU,CSF1R,CTSH,CTSS,CXCL10,CYBB,EPHB1,F2,FCER1G,FN1,GRN,HGF,HNF4A,IL15,ITGAM,ITGB2,LGALS3,MAF,MMP9,MSR1,NFIL3,NOS3,NTF3,PTGER2,PTGER4,PYCARD,RGMA,SERPINF1,SLC11A1,SPON2,SUCNR1,TIMD4,TLR2,TLR9,TNFAIP8L2,TREM2,TREX1,TYROBP
Cell Death and Survival	Cell viability of blood cells	5,44E-05	Decreased	-2065	41	BCL2A1,BIRC5,BLNK,BTK,C3,C5,CCL11,CD22,CD44,CD48,CD86,CISH,CLU,CSF1R,ERG,FANCA,FCER1G,FN1,GAB2,HGF,IL15,IL27RA,IL2RG,ITGB2,KIT,KLF2,LAT2,LGALS3,MSR1,MX1,MYBL2,NCF2,NFIL3,NTF3,PYCARD,RGS10,SOD2,TF,TLR9,TNFSF8,TYROBP
Cell-To-Cell Signaling and Interaction,Hematological System Development and Function,Immune Cell Trafficking,Inflammatory Response	Activation of phagocytes	4,91E-12	Decreased	-2071	67	ADGRF5,ADIPOQ,ATF3,BTK,C1QA,C3,C5,CCL11,CD163,CD200,CD209,CD274,CD300LB,CD44,CD48,CD84,CD86,CLEC5A,CLEC7A,CLU,CSF1R,CXCL10,CYBB,EPHB1,F2,F5,FCER1G,FN1,GRN,HGF,HNF4A,HSD11B1,IL15,IL27RA,ITGAM,ITGB2,KLKB1,LGALS3,LGALS3BP,MAF,MGAM,MMP9,MSR1,MT-CO1,NFIL3,NOS3,NTF3,PREX1,PTGER2,PTGER4,PYCARD,RGMA,SERPINF1,SLC11A1,SPON2,SPP1,SUCNR1,TBXA2R,TIMD4,TLR2,TLR8,TLR9,TNFAIP8L2,TREM2,TREX1,TYROBP,VAV1
Free Radical Scavenging	Synthesis of reactive oxygen species	9,18E-07	Decreased	-2072	79	ABCD1,ABCD2,ADIPOQ,AIFM1,ARAP3,ASIC1,C3,C5,CBS/LOC102724560,CCL11,CD44,CDKN1A,CLEC7A,CLU,COL18A1,CSTB,CTH,CXCL14,CYBB,CYCS,CYP1A1,CYP1B1,CYP2D6,DUOX2,E2F1,EZH2,F2,FN1,G6PD,GAB2,GRN,HGF,HK1,HK2,HSPB1,ITGAM,ITGB2,LEPR,LGALS3,MLPH,MPV17L,MRC1,MSR1,MT-CO2,NCF2,NFE2L3,NLRP3,NOS3,NOX5,OLR1,PCK1,PDE2A,PREX1,PTGER4,PYCARD,RRM2,S1PR3,SCD,SERPINF1,SIGMAR1,SLC2A4,SLC9A3R1,SOD2,SPI1,SPP1,STC1,TBXA2R,TF,TFRC,…
Cellular Development,Cellular Growth and Proliferation	Development of tumor cell lines	2,02E-05	Decreased	-2075	67	ACLY,ADAM19,ADIPOQ,AIFM1,AKAP12,ATF3,BIRC5,CADM1,CCNG2,CD44,CDKN1A,CIT,CKS2,CLU,COL18A1,CSF1R,CTSB,DLL4,E2F1,E2F8,EMP3,ESPL1,FGF18,FMOD,FN1,GPRC5A,GRN,H1-3,HGF,HMGA1,HOXB7,IGFBP4,ISG15,KIF23,KIT,KLF2,LAMA5,LEPR,LOXL1,LUM,MAD2L1,MELK,MMP9,MTBP,NTF3,NTN1,PBK,PLK1,PRR11,PSRC1,PTPRO,RACGAP1,RRM2,S1PR3,SALL2,SERPINE2,SGO2,SHCBP1,SLC25A1,SOAT1,SOD2,SOX10,SPP1,SRGN,TLR2,UBE2T,VCAN
Hematological System Development and Function,Inflammatory Response,Tissue Morphology	Quantity of phagocytes	3,20E-09	Decreased	-2080	78	ADAM8,ADIPOQ,ATF3,BCL2A1,BMAL1,BMP6,C1QA,C3,C5,CBFA2T3,CBS/LOC102724560,CCR1,CD200,CD274,CD86,CDK1,CDKN1A,CHST3,CLEC7A,CLU,CMKLR1,CSF1R,CTSB,CTSS,CXCL10,CXCL14,CYBB,CYP1A1,DOK2,ECM1,EZH2,FANCA,FANCC,FCER1G,GAB2,GRN,HOXB7,HSD11B1,IL15,IL27RA,IL2RG,ITGAM,ITGB2,KERA,KIT,LDLR,LEPR,LGALS3,LIPG,LUM,MFAP2,MFAP5,MMP9,NCKAP1L,NFE2L3,NLRP3,NT5E,PREX1,PTGER2,RPS6KA1,RUNX1,SHCBP1,SOAT1,SOX10,SPI1,SPP1,STAB1,…
Hematological System Development and Function,Lymphoid Tissue Structure and Development,Tissue Morphology	Quantity of lymphocytes	3,69E-07	Decreased	-2082	106	ACACA,ADIPOQ,APBB1IP,BCL2A1,BHLHE40,BIRC5,BLNK,BMAL1,BTK,C3,CALHM6,CBFA2T3,CCNB2,CCR1,CD180,CD22,CD274,CD44,CD48,CD84,CD86,CDKN1A,CDKN2C,CHAF1B,CHST3,CISH,CMKLR1,COMT,CSF1R,CTSB,CTSS,CXCL10,CXCL14,CYP1A1,DLL1,DLL4,DNASE2,DOK2,E2F1,E2F2,EPHA4,EZH2,FANCA,FANCC,FCER1G,GAB2,HCLS1,HELLS,HGF,IKZF4,IL15,IL27RA,IL2RG,ISG15,ITGAM,ITGB2,KIT,KLF2,KLKB1,LDLR,LEPR,LGALS3,MAF,MMP9,MYBL1,MYBL2,NFE2L3,NFIL3,NLRP…
Cellular Movement,Hematological System Development and Function,Immune Cell Trafficking	Migration of antigen presenting cells	7,58E-07	Decreased	-2082	34	ADIPOQ,C3,C5,CD209,CD44,CD86,CMKLR1,CSF1R,CXCL10,CYBB,ENPP1,FN1,HCLS1,HGF,ITGAM,KIT,LGALS3,LURAP1,MMP9,NCKAP1L,NTN1,PLXNC1,S1PR3,SPI1,SPP1,STAB1,TIMP1,TLR2,TNC,TNFAIP8L2,TREM2,TYROBP,VCAM1,VCAN
Cellular Movement	Cellular infiltration by myeloid cells	6,94E-07	Decreased	-2096	57	ADAM19,ADAM8,ADIPOQ,ADM,C3,C5,CCL11,CCR1,CD274,CD44,CD48,CDKN1A,CHRNA9,CMKLR1,CSF1R,CTSB,CXCL10,CYBB,CYP7A1,EDIL3,F2,FCER1G,HGF,HSPB1,IKBKE,IL15,IL27RA,ITGAM,ITGB2,LDLR,LGALS3,LMNB1,MMP9,MSR1,NLRP3,NT5E,NTN1,OTUD1,PREX1,PTGER4,RRM2,SGK1,SGPP2,SIGMAR1,SLC9A3R1,SOD2,SPI1,SPP1,ST14,STC1,TIMP1,TLR2,TLR9,TNC,TNFAIP8L2,TNFSF8,VAV1
Lipid Metabolism,Small Molecule Biochemistry	Synthesis of fatty acid	1,33E-08	Decreased	-2112	57	ACACA,ACLY,ACOT7,ACSL1,ACSS2,ADIPOQ,BMP6,C1QTNF3,C5,CADM1,CCL11,CD209,CLEC7A,CLU,COTL1,CYP1A1,CYP1B1,CYP2D6,CYP7A1,DCLK1,ELOVL6,F2,FASN,FCER1G,FFAR4,FN1,G6PD,GIPR,GRB14,HGF,HNF4A,IL15,INSIG1,KIT,LDLR,LEPR,MID1IP1,NOX5,NTN1,OLR1,P2RY12,PDHB,PTGER2,PTPN7,RASGRP4,RUNX1,S1PR3,SCD,SEMA3A,SLC1A1,SLC25A1,SLC2A4,SLC45A3,SOAT1,TBXA2R,TLR2,TRIB3
Cardiovascular System Development and Function,Organismal Development,Tissue Development	Angiogenesis	1,68E-06	Decreased	-2134	136	ADAM8,ADAMTS2,ADGRF5,ADIPOQ,ADM,AIF1,ARAP3,ARHGAP22,ATF3,ATP5F1A,BIRC5,BMAL1,BMP6,C1QA,C3,C5,CBS/LOC102724560,CCL11,CCL26,CD180,CD44,CDC6,CDK1,CDKN1A,CLDN5,COL18A1,COL1A1,COL1A2,CSF1R,CTH,CTSB,CTSH,CTSS,CUL7,CXCL10,CXCL14,CYBB,CYCS,CYP1B1,DEPDC1,DIAPH3,DLL1,DLL4,E2F1,E2F2,E2F7,E2F8,ECM1,ECT2,EDIL3,EMILIN2,EMP3,ENPP1,EPHB1,ERG,EZH2,F2,FERMT3,FFAR4,FGF18,FKBP10,FMOD,FN1,FOXM1,FZD8,G6PD,GAB2,GRN,HGF…
Cardiovascular System Development and Function	Development of vasculature	8,66E-07	Decreased	-2136	150	ADAM19,ADAM8,ADAMTS2,ADGRF5,ADIPOQ,ADM,ADRB1,AIF1,ARAP3,ARHGAP22,ARSG,ATF3,ATP5F1A,BIRC5,BMAL1,BMP6,C1QA,C3,C5,CBS/LOC102724560,CCL11,CCL26,CD180,CD44,CDC6,CDK1,CDKN1A,CLDN5,CLU,COL18A1,COL1A1,COL1A2,COMT,CSF1R,CTH,CTSB,CTSH,CTSS,CUL7,CXCL10,CXCL14,CYBB,CYCS,CYP1B1,DEPDC1,DIAPH3,DLL1,DLL4,E2F1,E2F2,E2F7,E2F8,ECM1,ECT2,EDIL3,EMILIN2,EMP3,ENPP1,EPHB1,ERG,EZH2,F2,FERMT3,FFAR4,FGF18,FKBP10,FMOD,FN1,F…
Cellular Development,Cellular Growth and Proliferation	Proliferation of blood cells	2,30E-07	Decreased	-2153	118	ACLY,ADIPOQ,AHCY,AIF1,BCL2A1,BHLHE40,BIRC5,BLNK,BRCA2,BTK,C3,CBS/LOC102724560,CCL11,CD163,CD180,CD209,CD22,CD274,CD320,CD44,CD48,CD84,CD86,CDKN1A,CDKN2C,CHST3,CISH,CLU,CSF1R,CTH,CXCL10,CXCL14,CYBB,DLL1,DLL4,DOK2,E2F1,E2F2,EPHB1,ERG,EZH2,F2,FANCA,FANCC,FCER1G,FN1,GAB2,GPNMB,HCLS1,HGF,HMGA1,HNF4A,HOXB3,HOXB4,HOXB7,HSPA8,HTRA1,IKZF4,IL15,IL27RA,IL2RG,ISG15,ITGAM,ITGB2,KCNN4,KIT,KLF2,LAPTM5,LAT2,LCP1…
Cell Cycle	Mitotic index of cervical cancer cell lines	2,23E-06	Decreased	-2234	5	BIRC5,BUB1,BUB1B,MAD2L1,TTK
Cell-To-Cell Signaling and Interaction,Hematological System Development and Function	Activation of myeloid cells	9,70E-13	Decreased	-2235	64	ADGRF5,ADIPOQ,ATF3,C1QA,C3,C5,CCL11,CCL26,CD163,CD200,CD274,CD300LB,CD44,CD48,CD84,CD86,CLEC5A,CLU,CSF1R,CXCL10,CYBB,EPHB1,F2,F5,FCER1G,FN1,GRN,HNF4A,HSD11B1,IL15,IL27RA,ITGAM,ITGB2,KIT,KLKB1,LGALS3,LGALS3BP,MAF,MGAM,MMP9,MSR1,MT-CO1,NFIL3,NOS3,NTF3,PREX1,PTGER2,RGMA,SERPINF1,SLC11A1,SPON2,SPP1,SUCNR1,TBXA2R,TIMD4,TLR2,TLR8,TLR9,TNFAIP8L2,TREM2,TREX1,TYROBP,VAV1,VCAM1
Cellular Movement,Hematological System Development and Function,Immune Cell Trafficking	Cell movement of granulocytes	2,34E-07	Decreased	-2321	62	ADAM8,ADIPOQ,ADM,AQP9,ARAP3,ARHGAP18,BTK,C3,C5,CAPG,CCL11,CCL26,CCR1,CD274,CD44,CD48,CMKLR1,CTSB,CXCL10,CXCL14,CYBB,EDIL3,F2,FCER1G,FERMT3,FN1,GRN,HGF,HSPB1,IL15,IL27RA,ITGAM,ITGB2,LAMA5,LGALS3,LUM,MMP9,MSR1,MYO1F,NCKAP1L,NLRP3,NT5E,NTN1,OTUD1,PREX1,RASGRP4,SGK1,SGPP2,SLC17A9,SLC9A3R1,SPI1,SPON2,SPP1,SRCIN1,ST14,TIMP1,TLR2,TLR9,TNFAIP8L2,TNFSF8,VAV1,VCAM1
Free Radical Scavenging	Metabolism of reactive oxygen species	3,41E-07	Decreased	-2328	83	ABCD1,ABCD2,ADIPOQ,AIFM1,ARAP3,ASIC1,C3,C5,CBS/LOC102724560,CCL11,CD44,CDKN1A,CLEC7A,CLU,COL18A1,CSTB,CTH,CXCL14,CYBB,CYCS,CYP1A1,CYP1B1,CYP2D6,DUOX2,E2F1,EZH2,F2,FANCC,FN1,G6PD,GAB2,GRN,HGF,HK1,HK2,HSPB1,ITGAM,ITGB2,LEPR,LGALS3,MLPH,MPV17L,MRC1,MSR1,MT-CO2,NCF2,NFE2L3,NLRP3,NNT,NOS3,NOX5,OLR1,PCK1,PDE2A,PRDX3,PREX1,PTGER4,PYCARD,RRM2,S1PR3,SCD,SERPINF1,SIGMAR1,SLC1A1,SLC2A4,SLC9A3R1,SOD2,SPI1,SP…
Cell-To-Cell Signaling and Interaction,Hematological System Development and Function,Immune Cell Trafficking,Inflammatory Response	Activation of macrophages	8,95E-08	Decreased	-2366	43	ADGRF5,ADIPOQ,ATF3,C1QA,C3,CCL11,CD200,CD274,CD44,CD84,CLU,CSF1R,CXCL10,CYBB,EPHB1,F2,FCER1G,FN1,GRN,HNF4A,IL15,ITGAM,ITGB2,LGALS3,MAF,MMP9,MSR1,NFIL3,NOS3,NTF3,PTGER2,RGMA,SERPINF1,SLC11A1,SPON2,SUCNR1,TIMD4,TLR2,TLR9,TNFAIP8L2,TREM2,TREX1,TYROBP
Lymphoid Tissue Structure and Development,Tissue Morphology	Quantity of lymphatic system cells	1,79E-07	Decreased	-2434	114	ACACA,ADIPOQ,APBB1IP,BCL2A1,BHLHE40,BIRC5,BLNK,BMAL1,BRCA2,BTK,C3,CALHM6,CBFA2T3,CCNB2,CCR1,CD180,CD22,CD274,CD44,CD48,CD84,CD86,CDKN1A,CDKN2C,CHAF1B,CHST3,CISH,CMKLR1,COMT,CSF1R,CTSB,CTSS,CXCL10,CXCL14,CYP1A1,DLL1,DLL4,DNASE2,DOK2,E2F1,E2F2,EPHA4,EZH2,FANCA,FANCC,FCER1G,GAB2,HCLS1,HELLS,HGF,HOXB4,IKZF4,IL15,IL27RA,IL2RG,ISG15,ITGAM,ITGB2,KIT,KLF2,KLKB1,LDLR,LEPR,LGALS3,MAF,MMP9,MYBL1,MYBL2,NFE2L…
Cell-To-Cell Signaling and Interaction,Cellular Movement,Hematological System Development and Function,Immune Cell Trafficking,Inflammatory Response	Recruitment of neutrophils	9,01E-07	Decreased	-2470	33	ARAP3,BHLHE40,C5,CCR1,CD274,CD300LB,CD44,CD53,CLEC5A,CXCL10,CYP1A1,CYP1B1,EDIL3,FERMT3,ITGAM,ITGB2,LGALS3,MGAM,MMP9,NLRP3,NTN1,OLR1,P2RY2,PGLYRP2,PREX1,PYCARD,SLC17A9,SOD2,SPP1,TLR2,TLR9,VAV1,VCAN
Hematological System Development and Function,Tissue Morphology	Quantity of antigen presenting cells	6,12E-07	Decreased	-2510	54	ADAM8,ADIPOQ,BCL2A1,C3,CBFA2T3,CD200,CD86,CDKN1A,CLU,CSF1R,CTSS,CXCL10,CXCL14,CYBB,ECM1,FCER1G,GRN,HOXB7,HSD11B1,IL15,IL27RA,IL2RG,ITGB2,KIT,KLKB1,LDLR,LEPR,LGALS3,LIPG,LUM,MFAP2,MMP9,NCKAP1L,NEIL3,NLRP3,NT5E,NTF3,PTGER2,RGS10,RPS6KA1,SHCBP1,SOAT1,SOX10,SPI1,SPP1,STAB1,STC1,TIGIT,TLR2,TLR9,TREM2,TREX1,TRPM5,TYROBP
Cellular Movement,Hematological System Development and Function,Immune Cell Trafficking,Inflammatory Response	Cell movement of neutrophils	2,51E-06	Decreased	-2535	53	ADAM8,ADIPOQ,ADM,AQP9,ARAP3,ARHGAP18,BTK,C3,C5,CAPG,CCR1,CD274,CD44,CMKLR1,CTSB,CXCL10,CXCL14,CYBB,EDIL3,F2,FCER1G,FERMT3,FN1,GRN,HGF,HSPB1,IL27RA,ITGAM,ITGB2,LGALS3,LUM,MMP9,MYO1F,NCKAP1L,NLRP3,NT5E,NTN1,OTUD1,PREX1,RASGRP4,SGK1,SGPP2,SLC17A9,SLC9A3R1,SPI1,SPP1,ST14,TIMP1,TLR2,TLR9,TNFAIP8L2,VAV1,VCAM1
Lipid Metabolism,Small Molecule Biochemistry	Fatty acid metabolism	1,19E-08	Decreased	-2568	89	ABCD1,ABCD2,ACACA,ACLY,ACOT7,ACSL1,ACSS2,ADIPOQ,APOM,AQP9,ATP8A2,BMP6,C1QTNF3,C5,CADM1,CCL11,CD209,CLEC7A,CLU,COTL1,CTSS,CYP1A1,CYP1B1,CYP2D6,CYP2S1,CYP7A1,DCLK1,ECI2,ELOVL6,ENPP1,F2,FABP3,FASN,FCER1G,FFAR4,FN1,G6PD,GIPR,GOT2,GRB14,HGF,HNF4A,HSPA8,IKBKE,IL15,INSIG1,KCNN4,KIT,LDLR,LEPR,LIPG,MDH2,ME1,MID1IP1,MSR1,NCEH1,NOX5,NTN1,OLR1,P2RY12,PDHB,PLIN2,PRKAR2B,PTGER2,PTPN7,RASGRP4,RUNX1,S1PR3,SCD,SE…
Cell-To-Cell Signaling and Interaction,Hematological System Development and Function,Immune Cell Trafficking,Inflammatory Response	Adhesion of phagocytes	3,61E-06	Decreased	-2574	27	ARAP3,BTK,C3,C5,CADM1,CD209,CD44,CYBB,F2,FERMT3,FN1,IL15,ITGAM,ITGB2,KIT,LCP1,LGALS3,LIPG,NCKAP1L,OCSTAMP,PLXNC1,PREX1,SPI1,STAB1,TLR2,VAV1,VCAM1
Cell-To-Cell Signaling and Interaction	Aggregation of cells	7,59E-07	Decreased	-2582	53	ADIPOQ,AMELY,BTK,C3,C5,CADM1,CCL11,CD209,CD44,CDKN1A,CLU,COL14A1,CXCL10,EMILIN2,EPHA4,EPHB1,F2,FCER1G,FERMT3,FN1,GNAZ,HCLS1,HGF,HSPB1,IL15,ITGB2,KIT,KLKB1,MMP9,MRAS,NOS3,NTN1,OLR1,P2RY12,PLEK,PTGER2,PTGER4,PTPN7,SDK1,SEMA3A,SERPINE2,SERPINF1,SGK1,SMOC1,TBXA2R,TIMP1,TLR2,TXNRD1,UBASH3B,VAV1,VCAM1,VCAN,WNT2
Cellular Movement,Hematological System Development and Function,Immune Cell Trafficking	Cell movement of lymphocytes	9,59E-07	Decreased	-2585	66	ADAM8,ADIPOQ,AIF1,APBB1IP,AQP3,BTK,C3,C5,CCL11,CCR1,CD200,CD209,CD22,CD274,CD44,CD48,CD86,CMKLR1,COL1A1,CTSS,CXCL10,ECM1,F2,FERMT3,FN1,GNAZ,GPRC5A,HCLS1,HGF,IL15,ITGAM,ITGB2,KCNN4,KLF2,LAYN,LCP1,LDLR,LGALS3,MMP9,NFIL3,NLRP3,NT5E,NTN1,PDCD1LG2,PGLYRP2,PYCARD,RGS1,RRM2,RUNX1,S100A4,S1PR3,SEMA3A,SERPINE2,SH2D3C,SLC9A3R1,SPP1,ST14,STAB1,TIAM1,TIMP1,TLR2,TLR9,TNFAIP8L2,TREM2,VAV1,VCAM1
Cellular Movement,Hematological System Development and Function,Immune Cell Trafficking	Migration of granulocytes	1,65E-05	Decreased	-2587	28	ARAP3,ARHGAP18,BTK,C3,C5,CCL11,CCR1,CD44,CXCL10,CYBB,FN1,HGF,ITGAM,ITGB2,LAMA5,LGALS3,LUM,MMP9,MYO1F,NCKAP1L,NLRP3,PREX1,SLC17A9,SPON2,SPP1,TLR2,VAV1,VCAM1
Cell-To-Cell Signaling and Interaction,Cellular Movement,Hematological System Development and Function,Immune Cell Trafficking	Recruitment of granulocytes	6,64E-08	Decreased	-2588	39	ARAP3,BHLHE40,C3,C5,CCL11,CCL26,CCR1,CD274,CD300LB,CD44,CD53,CLEC5A,CXCL10,CYP1A1,CYP1B1,EDIL3,FERMT3,GPRC5A,ITGAM,ITGB2,LGALS3,MGAM,MMP9,NLRP3,NTN1,OLR1,P2RY2,PGLYRP2,PREX1,PYCARD,SLC17A9,SOD2,SPON2,SPP1,TLR2,TLR9,VAV1,VCAM1,VCAN
Cell Cycle,Cellular Movement	Cytokinesis	2,63E-06	Decreased	-2601	32	ANLN,BIRC5,BRCA2,CCNB1,CDC20,CDC25B,CDC6,CDKN1A,CEP55,CIT,CKAP2,DIAPH3,E2F7,E2F8,ECT2,FN1,GAS2L3,HSPB1,KIF14,KIF20A,KIF22,KIF23,KIF4A,KIFC1,MASTL,NEK2,PLK1,PRC1,RACGAP1,SLC20A1,TOP2A,UBE2C
Lipid Metabolism,Small Molecule Biochemistry	Synthesis of lipid	3,84E-05	Decreased	-2630	102	ACACA,ACAT2,ACLY,ACO2,ACOT7,ACSL1,ACSS2,ADGRF5,ADIPOQ,ADM,APOM,ATF3,BCO1,BHLHE40,BMAL1,BMP6,C1QTNF3,C3,C5,CADM1,CCL11,CD209,CLEC7A,CLU,COTL1,CXCL10,CYP1A1,CYP1B1,CYP2D6,CYP7A1,DCLK1,DHRS9,EBP,ELOVL6,F2,FABP3,FASN,FCER1G,FFAR4,FN1,G6PD,GIPR,GLA,GRB14,HGF,HMGCR,HMGCS1,HNF4A,HSD11B1,HSPA8,IDI1,IGFBP4,IL15,INSIG1,ITGB2,KIT,LDLR,LEPR,ME1,MID1IP1,MMP9,MVD,NFIL3,NOX5,NR1D1,NTN1,OLR1,P2RY12,PCK1,PCYT2,PD…
Cellular Movement	Homing of cells	6,20E-06	Decreased	-2679	77	ADAM8,AIF1,AKAP12,AQP9,ARAP3,BAIAP2L1,C3,C5,CAPG,CBS/LOC102724560,CCL11,CCL26,CCR1,CD22,CD44,CDKN1A,CLU,CMKLR1,CSF1R,CTH,CXCL10,CXCL14,CYBB,EPHB1,F2,FCER1G,FN1,GNAZ,GRN,HCLS1,HGF,HSPB1,IL15,ITGAM,ITGB2,KCNN4,KIT,LCP1,LDLR,LGALS3,MMP9,MYO1F,NCKAP1L,NOS3,NPTX1,NT5E,NTF3,NTN1,OPRD1,P2RY12,P2RY2,PLXNB3,PORCN,PREX1,PTPRO,RASGRP4,RGS1,RGS10,RUNX1,S100A4,S1PR3,SEMA3A,SERPINF1,SLAMF8,SPI1,SPP1,SRCIN1,STX…
Inflammatory Response	Inflammatory response	5,24E-13	Decreased	-2702	126	ABCD1,ABCD2,ADAM8,ADGRF5,ADIPOQ,ADM,AFAP1L2,AIF1,AQP9,ARAP3,ATF3,BCL2A1,BLNK,BTK,C1QA,C1QTNF12,C1QTNF3,C3,C5,CAPG,CCL11,CCL26,CCR1,CD163,CD200,CD274,CD44,CD84,CDKN1A,CLEC5A,CLEC7A,CLU,CMKLR1,COL18A1,CSF1R,CTSB,CTSS,CXCL10,CXCL14,CYBB,E2F2,ECM1,EPHB1,F2,FANCA,FANCD2,FASN,FCER1G,FFAR4,FN1,GNAZ,GRN,HGF,HNF4A,HSPB1,IL15,IL17D,ISG15,ITGAM,ITGB2,KERA,KIT,KLKB1,LCP1,LDLR,LGALS3,LGALS3BP,LOXL3,LUM,MAF,MG…
Cell-To-Cell Signaling and Interaction,Hematological System Development and Function,Inflammatory Response	Binding of professional phagocytic cells	3,40E-08	Decreased	-2705	38	ADIPOQ,ARAP3,BTK,C3,C5,CADM1,CCL11,CCR1,CD209,CD44,CD48,CMKLR1,CXCL10,CYBB,DLL1,ERG,F2,FERMT3,FN1,IL15,ITGAM,ITGB2,KIT,LCP1,LGALS3,LIPG,MRC1,MSR1,NCKAP1L,OCSTAMP,PLXNC1,PREX1,SPI1,STAB1,TLR2,TREM2,VAV1,VCAM1
Cellular Assembly and Organization,DNA Replication, Recombination, and Repair	Alignment of chromosomes	9,90E-10	Decreased	-2718	15	BIRC5,CENPE,DLGAP5,FOXM1,KIF14,KIF18A,KIF20A,KIF22,KIF2C,KIFC1,KNTC1,NCAPG,SGO1,SMC4,TTK
Cellular Movement,Hematological System Development and Function,Immune Cell Trafficking	Cell movement of mononuclear leukocytes	8,67E-07	Decreased	-2784	74	ADAM8,ADIPOQ,AIF1,APBB1IP,AQP3,BTK,C3,C5,CCL11,CCL26,CCR1,CD200,CD209,CD22,CD274,CD44,CD48,CD86,CHRNA9,CMKLR1,COL1A1,CTSS,CXCL10,ECM1,F2,FERMT3,FN1,GNAZ,GPRC5A,HCLS1,HGF,IL15,ITGAM,ITGB2,KCNN4,KLF2,LAYN,LCP1,LDLR,LGALS3,MMP9,NCKAP1L,NFIL3,NLRP3,NT5E,NTN1,OPRD1,PDCD1LG2,PGLYRP2,PTPRO,PYCARD,RGS1,RRM2,RUNX1,S100A4,S1PR3,SEMA3A,SERPINE2,SERPINF1,SH2D3C,SLAMF8,SLC9A3R1,SPP1,ST14,STAB1,TIAM1,TIMP1,TLR…
Cell-To-Cell Signaling and Interaction,Hematological System Development and Function	Interaction of phagocytes	1,88E-08	Decreased	-2812	40	ADIPOQ,ARAP3,BTK,C3,C5,CADM1,CCL11,CCR1,CD209,CD44,CD48,CD86,CMKLR1,CXCL10,CYBB,DLL1,ERG,F2,FERMT3,FN1,IL15,ITGAM,ITGB2,KIT,LCP1,LGALS3,LIPG,MRC1,MSR1,NCKAP1L,NPTX1,OCSTAMP,PLXNC1,PREX1,SPI1,STAB1,TLR2,TREM2,VAV1,VCAM1
Cellular Assembly and Organization,DNA Replication, Recombination, and Repair	Chromosomal congression of chromosomes	1,12E-09	Decreased	-2813	10	CENPE,KIF14,KIF18A,KIF22,KIF2C,KIFC1,MAD2L1,NDC80,PLK1,SGO2
Cellular Development,Cellular Growth and Proliferation,Hematological System Development and Function,Lymphoid Tissue Structure and Development	Proliferation of immune cells	7,01E-06	Decreased	-2819	103	ACLY,ADIPOQ,AHCY,AIF1,BCL2A1,BHLHE40,BIRC5,BLNK,BTK,C3,CBS/LOC102724560,CD180,CD209,CD22,CD274,CD320,CD44,CD48,CD84,CD86,CDKN1A,CDKN2C,CHST3,CISH,CLU,CSF1R,CTH,CXCL14,CYBB,DLL4,DOK2,E2F1,E2F2,EPHB1,F2,FCER1G,FN1,GAB2,GPNMB,HCLS1,HGF,HMGA1,HNF4A,HOXB7,HSPA8,HTRA1,IKZF4,IL15,IL27RA,IL2RG,ISG15,ITGAM,ITGB2,KCNN4,KIT,KLF2,LAPTM5,LAT2,LCP1,LDLR,LEPR,LGALS3,MMP9,MRAS,MTBP,MTHFD2,MYBL1,NCKAP1L,NFIL3,NT5…
Cellular Movement,Hematological System Development and Function,Immune Cell Trafficking	Lymphocyte migration	4,78E-07	Decreased	-2834	61	ADAM8,ADIPOQ,AIF1,APBB1IP,AQP3,BTK,C3,C5,CCL11,CCR1,CD200,CD209,CD22,CD274,CD44,CD48,CD86,CMKLR1,COL1A1,CTSS,CXCL10,ECM1,F2,FERMT3,FN1,GPRC5A,HCLS1,HGF,IL15,ITGB2,KCNN4,KLF2,LAYN,LCP1,LDLR,LGALS3,MMP9,NFIL3,NLRP3,NT5E,NTN1,PDCD1LG2,PGLYRP2,PYCARD,RGS1,RUNX1,S100A4,S1PR3,SEMA3A,SERPINE2,SH2D3C,SLC9A3R1,SPP1,ST14,STAB1,TIMP1,TLR2,TLR9,TREM2,VAV1,VCAM1
Cellular Movement,Hematological System Development and Function,Immune Cell Trafficking	Transmigration of leukocytes	3,05E-07	Decreased	-2842	32	AQP3,ARAP3,ARHGAP18,C5,CCL11,CCR1,CD209,CD274,CD44,CD53,CD86,COL1A1,CTSS,CXCL10,CYBB,F2,FERMT3,FN1,HGF,ITGAM,ITGB2,LDLR,MMP9,MYO1F,PDCD1LG2,PREX1,S1PR3,STAB1,STC1,TLR2,VAV1,VCAM1
Cellular Movement	Chemotaxis	2,16E-06	Decreased	-2868	75	ADAM8,AIF1,AKAP12,AQP9,ARAP3,BAIAP2L1,C3,C5,CAPG,CBS/LOC102724560,CCL11,CCL26,CCR1,CD44,CDKN1A,CLU,CMKLR1,CSF1R,CTH,CXCL10,CXCL14,CYBB,EPHB1,F2,FCER1G,FN1,GNAZ,GRN,HCLS1,HGF,HSPB1,IL15,ITGAM,ITGB2,KCNN4,KIT,LCP1,LDLR,LGALS3,MMP9,MYO1F,NCKAP1L,NOS3,NPTX1,NT5E,NTF3,NTN1,OPRD1,P2RY12,P2RY2,PLXNB3,PORCN,PREX1,PTPRO,RASGRP4,RGS1,RGS10,S100A4,S1PR3,SEMA3A,SERPINF1,SLAMF8,SPI1,SPP1,SRCIN1,STX3,SUCNR1,TI…
Cell-To-Cell Signaling and Interaction	Adhesion of myeloid cells	7,46E-06	Decreased	-2869	29	AMELY,ARAP3,BTK,C3,C5,CADM1,CCL11,CD44,CYBB,F2,FERMT3,FN1,IL15,ITGAM,ITGB2,KIT,LAMA5,LCP1,LGALS3,LIPG,NCKAP1L,OCSTAMP,PREX1,SPI1,SPON2,STAB1,TLR2,VAV1,VCAM1
Hematological System Development and Function,Tissue Morphology	Quantity of myeloid cells	1,98E-09	Decreased	-2919	99	ADAM8,ADIPOQ,ATF3,BCL2A1,BIRC5,BMAL1,BMP6,BRCA2,C1QA,C3,C5,CBFA2T3,CBS/LOC102724560,CCL11,CCR1,CD101,CD200,CD22,CD274,CDK1,CDKN1A,CHST3,CISH,CLEC7A,CLU,CMKLR1,CSF1R,CTSB,CTSS,CXCL10,CXCL14,CYBB,CYP1A1,DIAPH3,DNASE2,DOK2,ECM1,EZH2,FANCA,FANCC,GAB2,GLA,GRN,HGF,HOXB4,HOXB7,HSD11B1,IL15,IL27RA,IL2RG,ITGAM,ITGB2,KERA,KIT,KLF2,KLKB1,LDLR,LEPR,LGALS3,LIPG,LUM,MAF,MFAP2,MFAP5,MMP9,MYBL2,NCKAP1L,NEIL3,NFE…
Cell-To-Cell Signaling and Interaction,Cellular Function and Maintenance,Inflammatory Response	Phagocytosis of bacteria	3,18E-05	Decreased	-2937	13	BTK,C3,CD22,CD48,ITGAM,LEPR,LUM,MRC1,MSR1,NCKAP1L,TLR2,TLR9,TREM2
Cellular Growth and Proliferation,Lymphoid Tissue Structure and Development	Proliferation of lymphatic system cells	2,02E-06	Decreased	-2954	105	ACLY,ADIPOQ,AHCY,AIF1,BCL2A1,BHLHE40,BIRC5,BLNK,BTK,C3,CBS/LOC102724560,CCNB1,CD180,CD209,CD22,CD274,CD320,CD44,CD48,CD84,CD86,CDC25B,CDKN1A,CDKN2C,CHST3,CISH,CMKLR1,CSF1R,CTH,CXCL10,CXCL14,CYBB,DLL4,DOK2,E2F1,E2F2,EPHB1,ERG,F2,FANCA,FCER1G,FN1,FOXM1,GAB2,GPNMB,HCLS1,HMGA1,HNF4A,HOXB4,HSPA8,IKZF4,IL15,IL27RA,IL2RG,ISG15,ITGAM,ITGB2,KCNN4,KIT,KLF2,LAPTM5,LAT2,LCP1,LEPR,LGALS3,MAFG,MMP9,MRAS,MTBP,M…
Hematological System Development and Function,Inflammatory Response,Tissue Morphology	Quantity of macrophages	6,90E-06	Decreased	-2958	41	ADAM8,ADIPOQ,C3,CD200,CDKN1A,CLU,CSF1R,CTSS,CXCL10,CXCL14,CYBB,ECM1,GRN,HOXB7,HSD11B1,IL27RA,IL2RG,ITGB2,KIT,LDLR,LEPR,LGALS3,LIPG,LUM,MFAP2,MMP9,NCKAP1L,NLRP3,NT5E,PTGER2,SHCBP1,SOAT1,SOX10,SPI1,SPP1,STAB1,STC1,TIGIT,TLR2,TREM2,TREX1
Cellular Function and Maintenance	Engulfment of bacteria	2,17E-05	Decreased	-2970	14	BTK,C3,CD22,CD48,FN1,ITGAM,LEPR,LUM,MRC1,MSR1,NCKAP1L,TLR2,TLR9,TREM2
Cell-To-Cell Signaling and Interaction,Cellular Movement	Recruitment of cells	2,42E-08	Decreased	-2984	59	ADIPOQ,ARAP3,BHLHE40,C3,C5,CCL11,CCL26,CCR1,CD200,CD274,CD300LB,CD44,CD53,CLEC5A,CLEC7A,CLU,CMKLR1,CSF1R,CXCL10,CYP1A1,CYP1B1,EDIL3,FERMT3,FN1,GAB2,GPRC5A,HGF,IL15,ITGAM,ITGB2,KLKB1,LEPR,LGALS3,MGAM,MMP9,NLRP3,NOS3,NTN1,OLR1,P2RY2,PGLYRP2,PREX1,PYCARD,S100A4,SEMA3A,SLC11A1,SLC17A9,SOD2,SPON2,SPP1,ST14,TIMP1,TLR2,TLR9,TNC,UNC13B,VAV1,VCAM1,VCAN
Cell-To-Cell Signaling and Interaction,Cellular Movement,Hematological System Development and Function,Immune Cell Trafficking,Inflammatory Response	Recruitment of phagocytes	2,92E-07	Decreased	-3042	44	ADIPOQ,ARAP3,BHLHE40,C5,CCR1,CD274,CD300LB,CD44,CD53,CLEC5A,CLU,CMKLR1,CSF1R,CXCL10,CYP1A1,CYP1B1,EDIL3,FERMT3,GAB2,ITGAM,ITGB2,LEPR,LGALS3,MGAM,MMP9,NLRP3,NOS3,NTN1,OLR1,P2RY2,PGLYRP2,PREX1,PYCARD,S100A4,SEMA3A,SLC17A9,SOD2,SPP1,ST14,TLR2,TLR9,VAV1,VCAM1,VCAN
Tissue Morphology	Quantity of cells	3,72E-15	Decreased	-3051	259	ACACA,ACTR3,ACVR1C,ADAM8,ADGRF5,ADIPOQ,ADM,ADRB1,AIFM1,AKAP5,AMELY,APBB1IP,ARSB,ARSG,ATF3,BBS10,BCL2A1,BHLHE40,BIRC5,BLNK,BMAL1,BMP6,BRCA2,BTK,BUB1,C1QA,C3,C5,CADM1,CALHM6,CBFA2T3,CBS/LOC102724560,CCL11,CCNB1,CCNB2,CCR1,CD101,CD180,CD200,CD22,CD274,CD44,CD48,CD84,CD86,CDC20,CDC25B,CDK1,CDKN1A,CDKN2C,CHAF1B,CHD5,CHRNA9,CHST3,CISH,CIT,CKS2,CLEC7A,CLU,CMKLR1,COL18A1,COL1A1,COMT,CRLF1,CSF1R,CTCFL,CTH…
Cell-To-Cell Signaling and Interaction	Binding of myeloid cells	1,03E-06	Decreased	-3083	37	ADIPOQ,AMELY,ARAP3,BTK,C3,C5,CADM1,CCL11,CCR1,CD44,CD48,CXCL10,CYBB,DLL1,ERG,F2,FERMT3,FN1,IL15,ITGAM,ITGB2,KIT,LAMA5,LCP1,LGALS3,LIPG,MSR1,NCKAP1L,OCSTAMP,PREX1,SPI1,SPON2,STAB1,TLR2,TREM2,VAV1,VCAM1
Hematological System Development and Function,Tissue Morphology	Quantity of leukocytes	3,10E-12	Decreased	-3094	150	ACACA,ADAM8,ADIPOQ,APBB1IP,ATF3,BCL2A1,BHLHE40,BIRC5,BLNK,BMAL1,BMP6,BTK,BUB1,C1QA,C3,C5,CALHM6,CBFA2T3,CBS/LOC102724560,CCL11,CCNB2,CCR1,CD101,CD180,CD200,CD22,CD274,CD44,CD48,CD84,CD86,CDK1,CDKN1A,CDKN2C,CHAF1B,CHST3,CISH,CLEC7A,CLU,CMKLR1,COMT,CSF1R,CTSB,CTSS,CXCL10,CXCL14,CYBB,CYP1A1,DLL1,DLL4,DNASE2,DOK2,E2F1,E2F2,ECM1,EPHA4,EZH2,FANCA,FANCC,FANCD2,FCER1G,FERMT3,GAB2,GLA,GRN,HCLS1,HELLS,HGF,…
Cell-To-Cell Signaling and Interaction,Inflammatory Response	Response of macrophages	1,27E-05	Decreased	-3137	30	BTK,C3,C5,CAPG,CD44,CLEC7A,CSF1R,CYP2S1,FCER1G,GAB2,GRN,HGF,IL15,ISG15,ITGAM,ITGB2,LEPR,LGALS3,LUM,NCKAP1L,NTN1,PLCB4,SOAT1,SPI1,SPON2,TIMD4,TLR2,TLR9,TREM2,TYROBP
Cellular Movement	Migration of myeloid cells	2,15E-06	Decreased	-3139	35	ARAP3,ARHGAP18,BTK,C3,C5,CCL11,CCR1,CD44,COL1A1,CTSS,CXCL10,CYBB,ENPP1,FN1,HGF,ITGAM,ITGB2,LAMA5,LDLR,LGALS3,LUM,MMP9,MYO1F,NCKAP1L,NLRP3,NTN1,PREX1,SLC17A9,SPON2,SPP1,STAB1,TLR2,TREM2,VAV1,VCAM1
Cellular Movement,Hematological System Development and Function,Immune Cell Trafficking	Migration of mononuclear leukocytes	1,84E-07	Decreased	-3144	65	ADAM8,ADIPOQ,AIF1,APBB1IP,AQP3,BTK,C3,C5,CCL11,CCR1,CD200,CD209,CD22,CD274,CD44,CD48,CD86,CMKLR1,COL1A1,CTSS,CXCL10,ECM1,F2,FERMT3,FN1,GPRC5A,HCLS1,HGF,IL15,ITGAM,ITGB2,KCNN4,KLF2,LAYN,LCP1,LDLR,LGALS3,MMP9,NCKAP1L,NFIL3,NLRP3,NT5E,NTN1,PDCD1LG2,PGLYRP2,PYCARD,RGS1,RUNX1,S100A4,S1PR3,SEMA3A,SERPINE2,SERPINF1,SH2D3C,SLC9A3R1,SPP1,ST14,STAB1,TIMP1,TLR2,TLR9,TNFSF18,TREM2,VAV1,VCAM1
Hematological System Development and Function,Tissue Morphology	Quantity of blood cells	3,38E-11	Decreased	-3151	160	ACACA,ADAM8,ADIPOQ,APBB1IP,ATF3,BCL2A1,BHLHE40,BIRC5,BLNK,BMAL1,BMP6,BRCA2,BTK,BUB1,C1QA,C3,C5,CALHM6,CBFA2T3,CBS/LOC102724560,CCL11,CCNB2,CCR1,CD101,CD180,CD200,CD22,CD274,CD44,CD48,CD84,CD86,CDK1,CDKN1A,CDKN2C,CHAF1B,CHST3,CISH,CLEC7A,CLU,CMKLR1,COMT,CSF1R,CTSB,CTSS,CXCL10,CXCL14,CYBB,CYP1A1,DIAPH3,DLL1,DLL4,DNASE2,DOK2,E2F1,E2F2,ECM1,EPHA4,EZH2,F2,FANCA,FANCC,FANCD2,FCER1G,FERMT3,GAB2,GLA,GRN,…
Cell-To-Cell Signaling and Interaction,Cellular Movement	Recruitment of myeloid cells	1,43E-07	Decreased	-3250	47	ADIPOQ,ARAP3,BHLHE40,C3,C5,CCL11,CCL26,CCR1,CD274,CD300LB,CD44,CD53,CLEC5A,CMKLR1,CSF1R,CXCL10,CYP1A1,CYP1B1,EDIL3,FERMT3,GAB2,GPRC5A,ITGAM,ITGB2,LGALS3,MGAM,MMP9,NLRP3,NOS3,NTN1,OLR1,P2RY2,PGLYRP2,PREX1,PYCARD,S100A4,SEMA3A,SLC17A9,SOD2,SPON2,SPP1,ST14,TLR2,TLR9,VAV1,VCAM1,VCAN
Cell-To-Cell Signaling and Interaction,Cellular Movement,Hematological System Development and Function,Immune Cell Trafficking	Recruitment of leukocytes	1,47E-08	Decreased	-3273	55	ADIPOQ,ARAP3,BHLHE40,C3,C5,CCL11,CCL26,CCR1,CD200,CD274,CD300LB,CD44,CD53,CLEC5A,CLEC7A,CLU,CMKLR1,CSF1R,CXCL10,CYP1A1,CYP1B1,EDIL3,FERMT3,FN1,GAB2,GPRC5A,IL15,ITGAM,ITGB2,LEPR,LGALS3,MGAM,MMP9,NLRP3,NOS3,NTN1,OLR1,P2RY2,PGLYRP2,PREX1,PYCARD,S100A4,SEMA3A,SLC17A9,SOD2,SPON2,SPP1,ST14,TIMP1,TLR2,TLR9,TNC,VAV1,VCAM1,VCAN
Cellular Movement	Transmigration of cells	9,18E-07	Decreased	-3319	37	AQP3,ARAP3,ARHGAP18,C3,C5,CCL11,CCR1,CD209,CD274,CD44,CD53,CD86,COL1A1,CTSS,CXCL10,CYBB,F2,FERMT3,FN1,HGF,ISG15,ITGAM,ITGB2,LDLR,MMP9,MYO1F,PDCD1LG2,PREX1,S1PR3,SPP1,ST14,STAB1,STC1,TLR2,TNC,VAV1,VCAM1
Cell-To-Cell Signaling and Interaction	Immune response of myeloid cells	2,85E-05	Decreased	-3452	39	ACTR3,BTK,C3,C5,CAPG,CCL11,CD44,CLEC5A,CSF1R,CXCL10,CYP2S1,FCER1G,FERMT3,FFAR4,FN1,GAB2,GRN,HGF,IL15,ISG15,ITGAM,ITGB2,LEPR,LGALS3,LUM,NCKAP1L,NTN1,PLEK,PTPN7,RPS6KA1,SOAT1,SPI1,SUCNR1,TIMD4,TLR2,TLR8,TREM2,TYROBP,VCAM1
Cellular Movement,Hematological System Development and Function,Immune Cell Trafficking,Inflammatory Response	Migration of phagocytes	8,33E-09	Decreased	-3459	54	ADIPOQ,ARAP3,ARHGAP18,BTK,C3,C5,CCL11,CCR1,CD209,CD44,CD86,CMKLR1,COL1A1,CSF1R,CTSS,CXCL10,CYBB,ENPP1,F2,FN1,HCLS1,HGF,IL15,ITGAM,ITGB2,KIT,LDLR,LGALS3,LUM,LURAP1,MMP9,MYO1F,NCKAP1L,NLRP3,NTN1,PLXNC1,PREX1,S1PR3,SEMA3A,SERPINF1,SLC17A9,SPI1,SPP1,STAB1,TIMP1,TLR2,TNC,TNFAIP8L2,TNFSF18,TREM2,TYROBP,VAV1,VCAM1,VCAN
Cell-To-Cell Signaling and Interaction	Response of antigen presenting cells	4,13E-05	Decreased	-3575	33	BTK,C3,C5,CAPG,CD44,CD86,CLEC7A,CSF1R,CTSS,CYP2S1,FCER1G,FN1,GAB2,GRN,HGF,IL15,ISG15,ITGAM,ITGB2,LEPR,LGALS3,LUM,NCKAP1L,NTN1,PLCB4,SOAT1,SPI1,SPON2,TIMD4,TLR2,TLR9,TREM2,TYROBP
Cell-To-Cell Signaling and Interaction	Response of myeloid cells	5,75E-06	Decreased	-3592	44	ACTR3,BTK,C3,C5,CAPG,CCL11,CCR1,CD44,CLEC5A,CLEC7A,CSF1R,CXCL10,CYP2S1,FCER1G,FERMT3,FFAR4,FN1,GAB2,GRN,HGF,IL15,ISG15,ITGAM,ITGB2,LEPR,LGALS3,LUM,NCKAP1L,NTN1,PLCB4,PLEK,PTPN7,RPS6KA1,SOAT1,SPI1,SPON2,SUCNR1,TIMD4,TLR2,TLR8,TLR9,TREM2,TYROBP,VCAM1
Cellular Movement,Hematological System Development and Function,Immune Cell Trafficking,Inflammatory Response	Cell movement of phagocytes	3,70E-08	Decreased	-3656	91	ADAM19,ADAM8,ADIPOQ,ADM,AIF1,AQP9,ARAP3,ARHGAP18,BTK,C3,C5,CAPG,CCL11,CCL26,CCR1,CD209,CD274,CD44,CD86,CDKN1A,CHRNA9,CMKLR1,COL1A1,CSF1R,CTSB,CTSS,CXCL10,CXCL14,CYBB,CYP7A1,EDIL3,ENPP1,F2,FCER1G,FERMT3,FN1,GRN,HCLS1,HGF,HSPB1,IKBKE,IL15,IL27RA,ITGAM,ITGB2,KIT,LDLR,LGALS3,LMNB1,LUM,LURAP1,MMP9,MYO1F,NCKAP1L,NLRP3,NT5E,NTN1,OPRD1,OTUD1,PLXNC1,PREX1,PTGER4,PTPRO,RASGRP4,S100A4,S1PR3,SEMA3A,SERPINF1,…
Cellular Movement,Hematological System Development and Function,Immune Cell Trafficking	Cell movement of leukocytes	4,65E-09	Decreased	-3703	124	ADAM19,ADAM8,ADIPOQ,ADM,AIF1,APBB1IP,AQP3,AQP9,ARAP3,ARHGAP18,BTK,C3,C5,CAPG,CCL11,CCL26,CCR1,CD200,CD209,CD22,CD274,CD44,CD48,CD53,CD86,CDKN1A,CHRNA9,CLEC5A,CMKLR1,COL1A1,CSF1R,CTSB,CTSS,CXCL10,CXCL14,CYBB,CYP7A1,ECM1,EDIL3,ENPP1,F2,FASN,FCER1G,FERMT3,FN1,FOXM1,GNAZ,GPRC5A,GRN,HCLS1,HGF,HSPB1,IKBKE,IL15,IL27RA,ITGAM,ITGB2,KCNN4,KIT,KLF2,LAMA5,LAYN,LCP1,LDLR,LGALS3,LMNB1,LUM,LURAP1,MMP9,MSR1,MYO1…
Cellular Movement,Immune Cell Trafficking	Leukocyte migration	2,21E-10	Decreased	-3758	138	ADAM19,ADAM8,ADIPOQ,ADM,AIF1,APBB1IP,AQP3,AQP9,ARAP3,ARHGAP18,BHLHE40,BTK,C3,C5,CAPG,CCL11,CCL26,CCR1,CD200,CD209,CD22,CD274,CD300LB,CD44,CD48,CD53,CD86,CDKN1A,CHRNA9,CLEC5A,CLEC7A,CLU,CMKLR1,COL1A1,CSF1R,CTSB,CTSS,CXCL10,CXCL14,CYBB,CYP1A1,CYP1B1,CYP7A1,ECM1,EDIL3,ENPP1,F2,FASN,FCER1G,FERMT3,FN1,FOXM1,GAB2,GNAZ,GPR34,GPRC5A,GRN,HCLS1,HGF,HSPB1,IKBKE,IL15,IL27RA,ITGAM,ITGB2,KCNN4,KIT,KLF2,LAMA5,L…
Cellular Movement	Cell movement of myeloid cells	2,30E-09	Decreased	-3778	94	ADAM19,ADAM8,ADIPOQ,ADM,AIF1,AQP9,ARAP3,ARHGAP18,BTK,C3,C5,CAPG,CCL11,CCL26,CCR1,CD274,CD44,CD48,CDKN1A,CHRNA9,CMKLR1,COL1A1,CSF1R,CTSB,CTSS,CXCL10,CXCL14,CYBB,CYP7A1,EDIL3,ENPP1,F2,FCER1G,FERMT3,FN1,GRN,HGF,HSPB1,IKBKE,IL15,IL27RA,ITGAM,ITGB2,KIT,LAMA5,LCP1,LDLR,LGALS3,LMNB1,LUM,LURAP1,MMP9,MSR1,MYO1F,NCKAP1L,NLRP3,NT5E,NTN1,OPRD1,OTUD1,PREX1,PTGER4,PTPRO,RASGRP4,RRM2,S100A4,SEMA3A,SERPINF1,SGK1…
Cell-To-Cell Signaling and Interaction,Cellular Function and Maintenance,Hematological System Development and Function,Inflammatory Response	Phagocytosis by macrophages	4,10E-05	Decreased	-3791	23	BTK,C3,CAPG,CD44,CSF1R,CYP2S1,FCER1G,GAB2,GRN,HGF,ISG15,ITGAM,ITGB2,LEPR,LGALS3,LUM,NCKAP1L,SOAT1,SPI1,TIMD4,TLR2,TREM2,TYROBP
Cell-To-Cell Signaling and Interaction,Hematological System Development and Function,Immune Cell Trafficking	Adhesion of immune cells	1,06E-09	Decreased	-3901	62	ADIPOQ,APBB1IP,ARAP3,BTK,C1QA,C3,C5,CADM1,CCL11,CCR1,CD200,CD209,CD44,CD48,CD86,CERCAM,CLU,CMKLR1,CXCL10,CYBB,DCSTAMP,ERG,F2,FERMT3,FN1,GAB2,HGF,IL15,ITGAM,ITGB2,KIT,KLKB1,LAYN,LCP1,LGALS3,LIPG,MRAS,MRC1,MSR1,NCKAP1L,NOS3,NPTX1,NT5E,NTN1,OCSTAMP,OLR1,P2RY12,PLXNC1,PREX1,PTGER4,RGS1,SMOC1,SPI1,SPON2,SPP1,STAB1,TLR2,TNC,TREM2,TYROBP,VAV1,VCAM1
Cellular Function and Maintenance,Hematological System Development and Function,Inflammatory Response	Engulfment by macrophages	3,02E-05	Decreased	-3906	24	BTK,C3,CAPG,CD44,CSF1R,CYP2S1,FCER1G,GAB2,GRN,HGF,ISG15,ITGAM,ITGB2,LEPR,LGALS3,LUM,NCKAP1L,SOAT1,SPI1,TIMD4,TLR2,TLR9,TREM2,TYROBP
Cell-To-Cell Signaling and Interaction,Inflammatory Response	Response of phagocytes	5,44E-05	Decreased	-3909	36	BTK,C3,C5,CAPG,CCR1,CD44,CD86,CLEC5A,CLEC7A,CSF1R,CXCL10,CYP2S1,FCER1G,FN1,GAB2,GRN,HGF,IL15,ISG15,ITGAM,ITGB2,LEPR,LGALS3,LUM,NCKAP1L,NTN1,PLCB4,SOAT1,SPI1,SPON2,TIMD4,TLR2,TLR9,TREM2,TYROBP,VCAM1
Cell-To-Cell Signaling and Interaction,Hematological System Development and Function	Binding of leukocytes	1,21E-09	Decreased	-3918	65	ADIPOQ,APBB1IP,ARAP3,BTK,C1QA,C3,C5,CADM1,CCL11,CCR1,CD200,CD209,CD22,CD44,CD48,CD86,CERCAM,CLU,CMKLR1,CXCL10,CYBB,DCSTAMP,DLL1,ERG,F2,FERMT3,FN1,GAB2,HGF,IL15,ITGAM,ITGB2,KIT,KLKB1,LAYN,LCP1,LGALS3,LIPG,MRAS,MRC1,MSR1,NCKAP1L,NOS3,NPTX1,NT5E,NTN1,OCSTAMP,OLR1,P2RY12,PLXNC1,PREX1,PTGER4,RGS1,SMOC1,SPI1,SPON2,SPP1,STAB1,TFRC,TLR2,TNC,TREM2,TYROBP,VAV1,VCAM1
Cell-To-Cell Signaling and Interaction,Inflammatory Response	Immune response of leukocytes	6,98E-07	Decreased	-3954	50	BHLHE40,BTK,C3,C5,CAPG,CCL11,CD180,CD274,CD44,CD48,CD86,CLEC5A,CSF1R,CTSS,CXCL10,CYP2S1,FCER1G,FFAR4,FN1,GAB2,GRN,HGF,IL15,IL27RA,ISG15,ITGAM,ITGB2,KCNK13,LEPR,LGALS3,LUM,MSR1,NCKAP1L,NTN1,PDCD1LG2,POSTN,PYCARD,SOAT1,SPI1,TIGIT,TIMD4,TLR2,TLR8,TLR9,TNFSF8,TREM2,TREX1,TYROBP,VAV1,VCAM1
Cellular Function and Maintenance	Engulfment of antigen presenting cells	7,86E-06	Decreased	-3979	28	BTK,C3,C5,CAPG,CD209,CD44,CSF1R,CYP2S1,FCER1G,GAB2,GRN,HGF,ISG15,ITGAM,ITGB2,LEPR,LGALS3,LUM,MRC1,MSR1,NCKAP1L,SOAT1,SPI1,TIMD4,TLR2,TLR9,TREM2,TYROBP
Cellular Function and Maintenance	Engulfment of phagocytes	3,05E-05	Decreased	-4070	29	BTK,C3,C5,CAPG,CD209,CD44,CSF1R,CXCL10,CYP2S1,FCER1G,GAB2,GRN,HGF,ISG15,ITGAM,ITGB2,LEPR,LGALS3,LUM,MRC1,MSR1,NCKAP1L,SOAT1,SPI1,TIMD4,TLR2,TLR9,TREM2,TYROBP
Cell-To-Cell Signaling and Interaction	Binding of blood cells	1,38E-11	Decreased	-4171	75	ADIPOQ,AMELY,APBB1IP,ARAP3,BTK,C1QA,C3,C5,CADM1,CCL11,CCR1,CD200,CD209,CD22,CD44,CD48,CD84,CD86,CERCAM,CLU,CMKLR1,CXCL10,CYBB,DCSTAMP,DLL1,EPHA4,ERG,F2,F5,F8,FCER1G,FERMT3,FN1,GAB2,GLA,HGF,IL15,ITGAM,ITGB2,KIT,KLKB1,LAMA5,LAYN,LCP1,LGALS3,LIPG,MRAS,MRC1,MSR1,NCKAP1L,NOS3,NPTX1,NT5E,NTN1,OCSTAMP,OLR1,P2RY12,PLXNC1,PREX1,PTGER4,RGS1,SEMA3A,SMOC1,SPI1,SPON2,SPP1,ST6GALNAC2,STAB1,TFRC,TLR2,TNC,TREM2,…
Cell-To-Cell Signaling and Interaction	Adhesion of blood cells	1,12E-10	Decreased	-4367	67	ADIPOQ,AMELY,APBB1IP,ARAP3,BTK,C1QA,C3,C5,CADM1,CCL11,CCR1,CD200,CD209,CD44,CD48,CD86,CERCAM,CLU,CMKLR1,CXCL10,CYBB,DCSTAMP,EPHA4,ERG,F2,FCER1G,FERMT3,FN1,GAB2,HGF,IL15,ITGAM,ITGB2,KIT,KLKB1,LAMA5,LAYN,LCP1,LGALS3,LIPG,MRAS,MRC1,MSR1,NCKAP1L,NOS3,NPTX1,NT5E,NTN1,OCSTAMP,OLR1,P2RY12,PLXNC1,PREX1,PTGER4,RGS1,SMOC1,SPI1,SPON2,SPP1,ST6GALNAC2,STAB1,TLR2,TNC,TREM2,TYROBP,VAV1,VCAM1
Inflammatory Response	Immune response of cells	2,46E-05	Decreased	-4692	79	ACTR3,ADIPOQ,BHLHE40,BIRC5,BTK,C1QA,C3,C5,CAPG,CCL11,CD180,CD200,CD22,CD274,CD44,CD48,CD86,CDKN1A,CLEC5A,CLEC7A,COLEC12,CSF1R,CTSB,CTSS,CXCL10,CYP1B1,CYP2S1,FCER1G,FERMT3,FFAR4,FN1,GAB2,GRN,HGF,HSPA8,HSPB1,IL15,IL27RA,IL2RG,ISG15,ITGAM,ITGB2,KCNK13,KLF2,LDLR,LEPR,LGALS3,LUM,MRC1,MSR1,NCKAP1L,NFIL3,NLRP3,NTN1,PDCD1LG2,PLEK,POSTN,PTGER2,PTGER4,PTPN7,PYCARD,RPS6KA1,SGK1,SLC11A1,SOAT1,SPI1,SUCNR1,TIG…
Cellular Development,Cellular Growth and Proliferation	Cell proliferation of carcinoma cell lines	2,39E-07	Decreased	-4781	93	ACLY,ADIPOQ,AMBN,ARL4C,ATF5,BAIAP2L1,BIRC5,BRCA2,BUB1B,CCNB1,CCNG2,CD274,CD44,CDC25B,CDCA5,CDK1,CDKN1A,CENPL,CENPN,CGAS,CHP2,CKAP2L,CLSPN,CLU,COL14A1,COL18A1,COL1A1,DLGAP5,DLL4,E2F1,E2F2,E2F8,ECT2,EZH2,FANCA,FANCC,FGF18,FN1,FOXM1,GINS1,GOT2,GRN,H1-3,HGF,HJURP,HK1,HK2,HMGA1,HNF4A,KIF18B,KIT,KLF2,LGALS3BP,MASP1,MELK,MYBL2,NCAPG,NEK2,NLRP3,NT5E,NTN1,ORC1,PBK,PCLAF,PKMYT1,PLK1,POLQ,POSTN,PRELP,PRR11,…
Organismal Injury and Abnormalities	Growth of lesion	5,36E-06	Decreased	-5040	154	ACACA,ACLY,ACO2,ACSS2,ACVR1C,ADIPOQ,ADM,AFAP1L2,AHCY,ARRDC3,ASIC1,ASPN,ATF3,BIRC5,BMP6,BRCA2,BTK,BUB1B,CARD10,CCL11,CCR1,CD274,CD44,CDC6,CDK1,CDKN1A,CENPA,CGAS,CKAP2L,CLU,COL18A1,CRABP2,CSF1R,CTSB,CTSS,CXCL14,CYBB,DEPDC1,DLL1,DLL4,DNAJA1,E2F1,ECM1,EMILIN2,ENPP1,EZH2,F2,FASN,FCER1G,FERMT3,FFAR4,FGF18,FN1,FOXM1,G6PD,GAB2,GOT2,GPNMB,GRN,HGF,HJURP,HK1,HK2,HMGA1,HMGCR,HNF4A,HSPA8,HSPH1,IKBKE,IL15,IL27…
Cellular Movement	Cell movement of tumor cell lines	2,88E-08	Decreased	-5041	166	ACLY,ADAMTS5,ADGRF5,ADIPOQ,AIF1,AKAP12,ARAP3,ARHGEF39,ARL4C,ARRDC3,ASIC1,ATF3,BAIAP2L1,BCAT1,BLNK,BMP6,C3,C5,CARD10,CCL11,CCL26,CCR1,CD274,CD44,CDC25B,CDK1,CDKN1A,CDKN3,CENPF,CHD5,CHP2,CLU,COL18A1,COL1A1,CSF1R,CTH,CTSB,CTSH,CUL7,CXCL10,CXCL14,CYP1B1,DCLK1,DEPDC1,DLGAP1,DLL1,DNAJA1,E2F1,E2F2,ECM1,ECT2,EFHD2,EMILIN2,ENPP1,EPHA4,EPHB1,ERG,EZH2,F2,FASN,FBLIM1,FERMT3,FFAR4,FGF18,FKBP4,FN1,FOXM1,GAB2,G…
Cellular Movement	Migration of tumor cell lines	2,48E-06	Decreased	-5301	141	ACLY,ADGRF5,ADIPOQ,AIF1,AKAP12,ARHGEF39,ARL4C,ARRDC3,ASIC1,ATF3,BCAT1,BLNK,BMP6,C3,C5,CARD10,CCL11,CD44,CDC25B,CDK1,CDKN1A,CDKN3,CENPF,CHD5,CHP2,CLU,COL18A1,CSF1R,CTSB,CTSH,CUL7,CXCL10,CYP1B1,DCLK1,DEPDC1,DLGAP1,DLL1,DNAJA1,E2F1,E2F2,ECM1,ECT2,EFHD2,EMILIN2,ENPP1,EPHA4,EPHB1,ERG,EZH2,F2,FASN,FBLIM1,FGF18,FKBP4,FN1,FOXM1,GAB2,GMFG,GOT2,GPRC5A,GRIA2,GRN,HGF,HJURP,HK1,HK2,HMGA1,HMGCR,HOXB7,HSD17B12,…
Cellular Movement	Invasion of cells	3,62E-07	Decreased	-5575	160	ACLY,ACSS2,ACVR1C,ADAM8,ADIPOQ,ADM,AHCY,AKAP12,ARAP3,ARRDC3,ATF3,B4GALT5,BCAT1,BHLHE40,BIRC5,BLNK,BMP6,CARD10,CCL11,CCNB1,CCR1,CD274,CD44,CD53,CDC25B,CDK1,CDKN1A,CDKN3,CENPF,CHD5,CHP2,CKS2,CLU,COL18A1,CTSB,CTSH,CTSS,CUL7,CXCL10,CXCL14,CYP1A1,CYP1B1,CYRIA,DCLK1,DIAPH3,DLGAP1,DLL1,DOK2,E2F1,E2F2,ECM1,ECT2,EFHD2,ERG,EZH2,F2,FASN,FBLIM1,FERMT3,FKBP4,FMOD,FN1,FOXM1,GAB2,GFPT2,GMFG,GOT2,GPRC5A,GRN,GSDM…
Cellular Movement	Invasion of tumor cell lines	3,76E-06	Decreased	-5660	134	ACLY,ACSS2,ACVR1C,ADAM8,ADIPOQ,ADM,AKAP12,ARAP3,ARRDC3,ATF3,BIRC5,BLNK,BMP6,CARD10,CCL11,CCNB1,CCR1,CD274,CD44,CDC25B,CDK1,CDKN1A,CDKN3,CENPF,CHD5,CHP2,CKS2,CLU,COL18A1,CTSB,CTSH,CTSS,CUL7,CYP1B1,CYRIA,DCLK1,DIAPH3,DLGAP1,DLL1,E2F1,E2F2,ECM1,ECT2,EFHD2,ERG,EZH2,F2,FASN,FBLIM1,FERMT3,FKBP4,FN1,FOXM1,GAB2,GOT2,GPRC5A,GRN,GSDMB,HGF,HJURP,HK1,HK2,HMGA1,HMGCS1,HOXB7,HTRA1,HTRA3,ISG15,ITGB2,KIF23,KIFC1…
Cellular Movement	Cell movement	7,69E-13	Decreased	-5699	308	ACACA,ACLY,ACO2,ACP5,ACTR3,ADAM19,ADAM8,ADAMTS5,ADGRF5,ADIPOQ,ADM,ADRB1,AHCY,AIF1,AKAP12,ANLN,APBB1IP,AQP3,AQP9,ARAP3,ARHGAP18,ARHGAP22,ARHGEF39,ARL4C,ARRDC3,ASIC1,ASPM,ATF3,ATP5F1A,BAIAP2L1,BCAT1,BHLHE40,BLNK,BMP6,BRCA2,BTK,C3,C5,CADM1,CAPG,CARD10,CATSPERD,CBS/LOC102724560,CCL11,CCL26,CCNB2,CCR1,CD200,CD209,CD22,CD274,CD300LB,CD44,CD48,CD53,CD86,CDC25B,CDK1,CDKN1A,CDKN2C,CDKN3,CENPF,CFAP65,CHD5,…
Cellular Movement	Migration of cells	5,00E-11	Decreased	-6229	278	ACACA,ACLY,ACP5,ACTR3,ADAM19,ADAM8,ADGRF5,ADIPOQ,ADM,AHCY,AIF1,AKAP12,ANLN,APBB1IP,AQP3,AQP9,ARAP3,ARHGAP18,ARHGEF39,ARL4C,ARRDC3,ASIC1,ASPM,ATF3,ATP5F1A,BCAT1,BHLHE40,BLNK,BMP6,BRCA2,BTK,C3,C5,CAPG,CARD10,CBS/LOC102724560,CCL11,CCL26,CCNB2,CCR1,CD200,CD209,CD22,CD274,CD300LB,CD44,CD48,CD53,CD86,CDC25B,CDK1,CDKN1A,CDKN2C,CDKN3,CENPF,CHD5,CHP2,CHRNA9,CLDN5,CLEC5A,CLEC7A,CLU,CMKLR1,COL18A1,COL1A1,C…
Cellular Development,Cellular Growth and Proliferation	Cell proliferation of tumor cell lines	3,61E-09	Decreased	-6450	253	ACACA,ACLY,ACO2,ACSS2,ACVR1C,ADAMTS5,ADIPOQ,ADM,AHCY,AKAP12,AMBN,AMELY,ARL4C,ARRDC3,ATAD2,ATF3,ATF5,AZIN2,BAIAP2L1,BCAT1,BIRC5,BMP6,BRCA2,BTK,BUB1,BUB1B,CARD10,CBFA2T3,CCDC88C,CCL11,CCNB1,CCNB2,CCNG2,CD163,CD274,CD320,CD44,CDC25B,CDCA5,CDCA8,CDK1,CDKN1A,CDKN2C,CDKN3,CDT1,CENPA,CENPE,CENPF,CENPL,CENPN,CGAS,CHD5,CHP2,CKAP2L,CKS2,CLSPN,CLU,COL14A1,COL18A1,COL1A1,CRABP2,CSF1R,CTCFL,CTSB,CUL7,CXCL10,C…
Cell Death and Survival	Cell viability	1,19E-06	Decreased	-6494	198	ACACA,ACLY,ADIPOQ,ADM,AEN,AFAP1L2,AIFM1,AKAP5,ANLN,AQP3,ATF3,ATF5,ATP5F1A,ATP6V1A,ATP6V1B2,B4GALT5,BCL2A1,BHLHE40,BIRC5,BLNK,BMP6,BRCA2,BTK,BUB1,BUB1B,C3,C5,CADM1,CARD10,CCL11,CCNB1,CCR1,CD200,CD22,CD274,CD44,CD48,CD86,CDCA8,CDK1,CDK13,CDKN1A,CDKN2C,CENPA,CHP2,CISH,CIT,CLU,COL1A1,CSF1R,CTH,CTSB,CXCL10,CYBB,CYP1B1,DCLK1,DEPP1,DNAJA1,DOK2,E2F1,ECM1,ECT2,EME1,EMILIN2,EPHA4,EPHB1,ERG,EXO1,EZH2,F2,FAN…
Cell Death and Survival	Cell survival	2,28E-06	Decreased	-6622	204	ACACA,ACLY,ADIPOQ,ADM,AEN,AFAP1L2,AIFM1,AKAP5,ANLN,AQP3,ARAP3,ATF3,ATF5,ATP5F1A,ATP6V1A,ATP6V1B2,B4GALT5,BCL2A1,BHLHE40,BIRC5,BLNK,BMP6,BRCA2,BTK,BUB1,BUB1B,C3,C5,CADM1,CARD10,CCL11,CCNB1,CCNG2,CCR1,CD200,CD22,CD274,CD44,CD48,CD86,CDCA8,CDK1,CDK13,CDKN1A,CDKN2C,CENPA,CHP2,CISH,CIT,CLU,COL18A1,COL1A1,CSF1R,CTH,CTSB,CXCL10,CYBB,CYP1B1,DCLK1,DEPP1,DNAJA1,DOK2,E2F1,ECM1,ECT2,EME1,EMILIN2,EPHA4,EPHB1,…

[truncated: 1 more sheets: S11 Table]
